# Supplementary material for: Clinical and epidemiological features of pertussis in Salvador, Brazil, 2011–2016
Source: PLoS One. 2020 Sep 11;15(9):e0238932. doi: 10.1371/journal.pone.0238932 (PMC7485779; doi:10.1371/journal.pone.0238932)
Supplement: S1 Database — (XLS) [file pone.0238932.s001.xls]

## Sheet: Pertussis database
hospital	Pacient number	diagn_suspected case_month_year	age	age group	sex	skin color	pregnant	municipality of residence	contact with suspected/confirmed pertussis case	location	other_loc	relationship with contact	vaccination	type_vac	DTwP+hib_D1	DTwP+hib_D2	DTwP+hib_D3	(DTwP+hib)DTPboost1	(DTwP+hib)DTPboost2	DTwP+hib_notvac	DTwP+hib_ignored	DTwP+hib+Hb_D1	DTwP+hib+Hb_D2	DTwP+hib+Hb_D3	(DTwP+hib+Hb) DTwPboost1	(DTwP+hib+Hb)DTwPboost2	DTwP+hib+Hb_notvac	DTwP+hib+Hb_ignored	cough	month_year cough onset	symptom	paroxysmal_cough	stridor	fever	cyanosis	vomiting	apnea	dyspnea	more_symptoms	name_more symptoms	complication	type_complication	more_complications	others_complications	antibiotic	month_year antibiotic	colect_nasopharyngeal sample	month_year collect_nasopharyngeal sample	culture_result
B	1	September, 2011	03 months	≥2 months <4 months	Female	White	No	Salvador	Yes	Residence		No information	Yes	DTP+Hib	Yes	No	No	No	No	No	No	No	No	No	No	No	No	No	Yes	September , 2011	Yes	Yes	No	No	Yes	Yes	No	No	No		No		No		Yes	August , 2011	Yes	September , 2011	Ignored
B	2	December, 2011	01 month	<2 months	Female	Mixed race	No	Salvador	No information				No	DTP+Hib	No	No	No	No	No	Yes	No	No	No	No	No	No	No	No	Yes	December , 2011	Yes	No	No	No	Yes	No	No	No	No		Yes	Pneumonia	No		Yes	December , 2011	Yes	January , 2012	Negative
B	3	September, 2011	06 months	≥6 months <1 year	Male	White	No	Lauro de Freitas	No				No	DTP+Hib	No	No	No	No	No	Yes	No	No	No	No	No	No	No	No	Yes	August , 2011	Yes	Yes	No	No	Yes	Yes	No	No	No		No		No		Yes	September , 2011	Yes	September , 2011	Negative
B	4	October, 2011	05 months	≥4 months <6 months	Female	White	No	Salvador	No information				Yes	DTP+Hib	No	Yes	No	No	No	No	No	No	No	No	No	No	No	No	Yes	September , 2011	Yes	Yes	Yes	Yes	Yes	Yes	No	No	No		No		No		Yes	October , 2011	No
B	5	August, 2011	01 month	<2 months	Female	White	No	Salvador	No information				No	DTP+Hib	No	No	No	No	No	Yes	No	No	No	No	No	No	No	No	Yes	August , 2011	Yes	Yes	Yes	No	Yes	Yes	No	No	No		No		No		Yes	August , 2011	Yes	September , 2011	Negative
B	6	August, 2011	02 months	≥2 months <4 months	Male	Mixed race	No	Lauro de Freitas	No				No	DTP+Hib	No	No	No	No	No	Yes	No	No	No	No	No	No	No	No	Yes	August , 2011	Yes	Yes	No	No	Yes	No	No	No	No		No		No		Yes	August , 2011	Yes	August , 2011	Negative
B	7	December, 2011	04 months	≥4 months <6 months	Male	Mixed race	No	Others	No information				Yes	DTP+Hib	Yes	No	No	No	No	No	No	No	No	No	No	No	No	No	Yes	November , 2011	Yes	Yes	Yes	Yes	Yes	Yes	No	No	Yes	Syncope	No		No		Yes	December , 2011	Yes	December , 2011	Negative
B	8	August, 2011	03 months	≥2 months <4 months	Male	Mixed race	No	Lauro de Freitas	No				Yes	DTP+Hib	Yes	No	No	No	No	No	No	No	No	No	No	No	No	No	Yes	July , 2011	Yes	Yes	No	No	Yes	No	No	No	No		No		No		Yes	July , 2011	Yes	August , 2011	Negative
B	9	November, 2011	03 months	≥2 months <4 months	Female	Mixed race	No	Salvador	No information				Yes	DTP+Hib	Yes	No	No	No	No	No	No	No	No	No	No	No	No	No	Yes	October , 2011	Yes	Yes	No	No	Yes	No	No	No	No		No		No		No		Yes	November , 2011	Ignored
B	10	May, 2011	03 months	≥2 months <4 months	Male	Mixed race	No	Salvador	No information				No information	DTP+Hib	No	No	No	No	No	No	Yes	No	No	No	No	No	No	No	Yes	April , 2011	Yes	No	Yes	No	No	No	No	No	No		No		No		No		Yes	May , 2011	Ignored
B	11	April, 2013	01 year	≥1 year <4 years	Female	Mixed race	No	Salvador	No information				Yes	DTP+Hib	No	No	Yes	No	No	No	No	No	No	No	No	No	No	No	Yes	April , 2013	Yes	No	No	Yes	No	No	No	No	No		Yes	Pneumonia	No		Yes	April , 2013	Yes	April , 2013	Negative
B	12	January, 2013	01 month	<2 months	Male	White	No	Others	No				No	DTP+Hib	No	No	No	No	No	Yes	No	No	No	No	No	No	No	No	Yes	January , 2013	Yes	Yes	Yes	No	Yes	No	No	No	No		Yes	Dehydration	No		Yes	January , 2013	Yes	January , 2013	Positive
B	13	January, 2013	06 months	≥6 months <1 year	Male	Black	No	Salvador	No				Yes	DTP+Hib+HepB	No	No	No	No	No	No	No	No	No	Yes	No	No	No	No	Yes	December , 2012	Yes	No	No	Yes	Yes	No	No	No	No		Yes	Pneumonia	No		Yes	December , 2012	Yes	January , 2013	Ignored
B	14	June, 2013	02 months	≥2 months <4 months	Male	No information	No	Salvador	No				No	DTP+Hib+HepB	No	No	No	No	No	No	No	No	No	No	No	No	Yes	No	Yes	May , 2013	Yes	Yes	No	No	No	Yes	No	No	No		Yes	Dehydration	No		Yes	May , 2013	Yes	June , 2013	Negative
B	15	March, 2013	04 months	≥4 months <6 months	Female	No information	No	Simoes Filho	No				Yes	DTP+Hib+HepB	No	No	No	No	No	No	No	Yes	No	No	No	No	No	No	Yes	March , 2013	Yes	Yes	Yes	Yes	Yes	Yes	No	No	No		No		No		Yes	March , 2013	Yes	March , 2013	Negative
B	16	March, 2013	04 months	≥4 months <6 months	Male	White	No	Lauro de Freitas	No				No information	DTP+Hib+HepB	No	No	No	No	No	No	No	No	No	No	No	No	No	Yes	Yes	March , 2013	Yes	Yes	No	Yes	No	No	No	No	No		Yes	Dehydration	No		Yes	March , 2013	Yes	March , 2013	Negative
B	17	July, 2013	01 month	<2 months	Male	No information	No	Camacari	No information				No	DTP+Hib+HepB	No	No	No	No	No	No	No	No	No	No	No	No	Yes	No	Yes	July , 2013	Yes	Yes	Yes	No	Yes	No	No	No	No		No		No		Yes	July , 2013	Yes	July , 2013	Negative
B	18	April, 2013	05 months	≥4 months <6 months	Male	No information	No	Salvador	No				Yes	DTP+Hib+HepB	No	No	No	No	No	No	No	Yes	No	No	No	No	No	No	Yes	April , 2013	Yes	Yes	No	Yes	No	Yes	No	No	No		Yes	Pneumonia	No		Yes	April , 2013	Yes	April , 2013	Ignored
B	19	August, 2013	04 months	≥4 months <6 months	Male	Mixed race	No	Salvador	No information				Yes	DTP+Hib+HepB	No	No	No	No	No	No	No	Yes	No	No	No	No	No	No	Yes	August , 2013	Yes	No	No	No	Yes	No	No	No	No		Yes	Pneumonia	No		Yes	August , 2013	Yes	August , 2013	Negative
B	20	September, 2013	06 months	≥6 months <1 year	Male	Mixed race	No	Salvador	No				Yes	DTP+Hib+HepB	No	No	No	No	No	No	No	No	No	Yes	No	No	No	No	Yes	August , 2013	Yes	Yes	No	Yes	Yes	Yes	No	No	No		Yes	Dehydration	No		Yes	September , 2013	Yes	September , 2013	Ignored
B	21	September, 2013	02 months	≥2 months <4 months	Female	Mixed race	No	Salvador	No				Yes	DTP+Hib+HepB	No	No	No	No	No	No	No	Yes	No	No	No	No	No	No	Yes	September , 2013	Yes	Yes	Yes	No	Yes	Yes	No	No	No		No		No		Yes	September , 2013	Yes	September , 2013	Negative
B	22	September, 2013	01 month	<2 months	Male	Mixed race	No	Others	No				No	DTP+Hib+HepB	No	No	No	No	No	No	No	No	No	No	No	No	Yes	No	Yes	September , 2013	Yes	Yes	Yes	No	Yes	No	Yes	No	No		Yes	Pneumonia	No		Yes	September , 2013	Yes	September , 2013	Ignored
B	23	November, 2013	02 months	≥2 months <4 months	Male	White	No	Others	No information				No	DTP+Hib+HepB	No	No	No	No	No	No	No	No	No	No	No	No	Yes	No	Yes	October , 2013	Yes	Yes	No	No	Yes	No	Yes	No	No		Yes	Pneumonia	No		Yes	November , 2013	Yes	November , 2013	Ignored
B	24	November, 2013	03 months	≥2 months <4 months	Female	Mixed race	No	Salvador	No				Yes	DTP+Hib+HepB	No	No	No	No	No	No	No	Yes	No	No	No	No	No	No	Yes	November , 2013	Yes	Yes	No	No	No	No	No	No	No		Yes	Pneumonia	No		Yes	November , 2013	Yes	November , 2013	Negative
B	25	January, 2013	03 months	≥2 months <4 months	Female	Black	No	Salvador	No				No	DTP+Hib+HepB	No	No	No	No	No	No	No	No	No	No	No	No	Yes	No	Yes	January , 2013	Yes	Yes	No	No	Yes	Yes	Yes	No	No		Yes	Pneumonia	No		Yes	January , 2013	Yes	January , 2013	Negative
B	26	August, 2013	06 months	≥6 months <1 year	Female	No information	No	Salvador	No				Yes	DTP+Hib+HepB	No	No	No	No	No	No	No	No	Yes	No	No	No	No	No	Yes	August , 2013	Yes	Yes	Yes	No	Yes	No	No	No	No		Yes	Pneumonia	No		Yes	August , 2013	Yes	September , 2013	Ignored
B	27	December, 2013	03 months	≥2 months <4 months	Male	Mixed race	No	Salvador	No				Yes	DTP+Hib+HepB	No	No	No	No	No	No	No	Yes	No	No	No	No	No	No	Yes	November , 2013	Yes	Yes	Yes	No	Yes	No	No	No	No		No		No		Yes	December , 2013	Yes	December , 2013	Negative
B	28	January, 2014	05 months	≥4 months <6 months	Female	Mixed race	No	Salvador	No				Yes	DTP+Hib+HepB	No	No	No	No	No	No	No	Yes	No	No	No	No	No	No	Yes	January , 2014	Yes	Yes	Yes	No	Yes	No	No	Yes	No		No		No		Yes	January , 2014	Yes	January , 2014	Positive
B	30	January, 2014	05 months	≥4 months <6 months	Female	White	No	Salvador	No information				No information	DTP+Hib+HepB	No	No	No	No	No	No	No	No	No	No	No	No	No	Yes	Yes	January , 2014	Yes	No	Yes	No	Yes	No	No	No	No		Yes	Pneumonia	No		Yes	January , 2014	Yes	January , 2014	Negative
B	31	September, 2014	19 years	≥4 years	Female	Mixed race	No	Salvador	Yes	Residence		No information	No information	DTP+Hib	No	No	No	No	No	No	Yes	No	No	No	No	No	No	No	Yes	August , 2014	Yes	No	No	No	No	Yes	No	No	No		No		No		No		Yes	September , 2014	Negative
B	32	October, 2014	02 months	≥2 months <4 months	Female	Mixed race	No	Salvador	No				No	DTP+Hib+HepB	No	No	No	No	No	No	No	No	No	No	No	No	Yes	No	Yes	September , 2014	Yes	Yes	Yes	No	Yes	Yes	No	No	No		No		No		Yes	September , 2014	Yes	October , 2014	Positive
B	33	August, 2014	01 year	≥1 year <4 years	Female	White	No	Salvador	No				Yes	DTP+Hib+HepB	No	No	No	No	No	No	No	Yes	No	No	No	No	No	No	Yes	August , 2014	Yes	Yes	No	No	No	No	No	No	No		No		No		Yes	August , 2014	Yes	August , 2014	Ignored
B	34	August, 2014	02 months	≥2 months <4 months	Female	Mixed race	No	Salvador	No				No information	DTP+Hib+HepB	No	No	No	No	No	No	No	No	No	No	No	No	Yes	No	Yes	July , 2014	Yes	No	No	No	No	No	No	No	No		No		No		Yes	August , 2014	Yes	August , 2014	Positive
B	35	August, 2014	03 months	≥2 months <4 months	Female	Mixed race	No	Salvador	No				No information	DTP+Hib+HepB	No	No	No	No	No	No	No	No	No	No	No	No	No	Yes	Yes	July , 2014	Yes	Yes	Yes	No	No	Yes	No	No	No		No		No		Yes	August , 2014	Yes	June , 2014	Negative
B	36	September, 2014	02 months	≥2 months <4 months	Female	White	No	Salvador	No				Yes	DTP+Hib+HepB	No	No	No	No	No	No	No	Yes	No	No	No	No	No	No	Yes	August , 2014	Yes	No	No	No	No	No	No	No	No		No		No		Yes	September , 2014	No
B	37	October, 2014	03 months	≥2 months <4 months	Male	No information	No	Salvador	No				No	DTP+Hib+HepB	No	No	No	No	No	No	No	No	No	No	No	No	Yes	No	Yes	October , 2014	Yes	No	No	Yes	No	No	No	No	No		Yes	Pneumonia	No		Yes	October , 2014	No
B	38	November, 2014	01 month	<2 months	Male	Black	No	Salvador	No				No	DTP+Hib+HepB	No	No	No	No	No	No	No	No	No	No	No	No	Yes	No	Yes	October , 2014	Yes	No	No	Yes	Yes	No	No	Yes	No		Yes	Pneumonia	No		Yes	November , 2014	Yes	November , 2014	Negative
B	39	December, 2014	05 months	≥4 months <6 months	Female	White	No	Salvador	No information				Yes	DTP+Hib+HepB	No	No	No	No	No	No	No	No	Yes	No	No	No	No	No	Yes	December , 2014	Yes	Yes	No	No	Yes	No	No	No	No		No		No		Yes	December , 2014	Yes	December , 2014	Ignored
B	40	December, 2014	03 months	≥2 months <4 months	Female	Mixed race	No	Lauro de Freitas	No				Yes	DTP+Hib+HepB	No	No	No	No	No	No	No	Yes	No	No	No	No	No	No	Yes	December , 2014	Yes	Yes	No	No	Yes	Yes	Yes	No	No		Yes	Dehydration	No		Yes	December , 2014	Yes	December , 2014	Negative
B	41	December, 2014	03 months	≥2 months <4 months	Female	Black	No	Salvador	No information				No	DTP+Hib+HepB	No	No	No	No	No	No	No	No	No	No	No	No	Yes	No	Yes	December , 2014	Yes	Yes	No	No	No	Yes	No	No	No		Yes	Pneumonia	No		Yes	December , 2014	Yes	December , 2014	Negative
B	42	April, 2014	01 year	≥1 year <4 years	Female	White	No	Salvador	No information				No	DTP+Hib+HepB	No	No	No	No	No	No	No	No	No	No	No	No	Yes	No	Yes	March , 2014	Yes	No	Yes	No	Yes	Yes	No	No	No		Yes	Pneumonia	No		Yes	April , 2014	Yes	April , 2014	Ignored
B	43	October, 2014	01 month	<2 months	Female	Black	No	Salvador	No				No	DTP+Hib+HepB	No	No	No	No	No	No	No	No	No	No	No	No	Yes	No	Yes	October , 2014	Yes	Yes	Yes	No	Yes	No	No	No	No		No		No		Yes	October , 2014	Yes	October , 2014	Positive
B	44	July, 2014	03 months	≥2 months <4 months	Male	Mixed race	No	Others	No information				Yes	DTP+Hib+HepB	No	No	No	No	No	No	No	Yes	No	No	No	No	No	No	Yes	July , 2014	Yes	No	No	No	Yes	No	No	No	No		Yes	Pneumonia	No		Yes	July , 2014	Yes	July , 2014	Negative
B	45	July, 2014	04 months	≥4 months <6 months	Female	Mixed race	No	Salvador	No				Yes	DTP+Hib+HepB	No	No	No	No	No	No	No	Yes	No	No	No	No	No	No	Yes	June , 2014	Yes	No	No	Yes	Yes	No	No	No	No		Yes	Pneumonia	No		No information		Yes	July , 2014	Ignored
B	46	July, 2014	04 months	≥4 months <6 months	Female	White	No	Salvador	No				No	DTP+Hib+HepB	No	No	No	No	No	No	No	No	No	No	No	No	Yes	No	Yes	July , 2014	Yes	No	No	No	No	Yes	No	No	No		No		No		Yes	July , 2014	Yes	July , 2014	Negative
B	47	July, 2014	05 months	≥4 months <6 months	Female	No information	No	Salvador	No information				No	DTP+Hib+HepB	No	No	No	No	No	No	No	No	No	No	No	No	Yes	No	Yes	June , 2014	Yes	Yes	Yes	No	Yes	Yes	No	No	No		No		No		Yes	July , 2014	Yes	July , 2014	Negative
B	48	July, 2014	03 months	≥2 months <4 months	Male	Mixed race	No	Salvador	No				Yes	DTP+Hib+HepB	No	No	No	No	No	No	No	Yes	No	No	No	No	No	No	Yes	June , 2014	Yes	Yes	Yes	Yes	Yes	Yes	Yes	No	No		No		No		Yes	June , 2014	Yes	July , 2014	Negative
B	49	June, 2014	05 months	≥4 months <6 months	Female	Black	No	Salvador	Yes	Hospital		No information	Yes	DTP+Hib+HepB	No	No	No	No	No	No	No	No	Yes	No	No	No	No	No	Yes	June , 2014	Yes	No	Yes	Yes	Yes	Yes	No	No	No		No		No		Yes	June , 2014	Yes	June , 2014	Negative
B	50	June, 2014	06 months	≥6 months <1 year	Male	No information	No	Salvador	No				No information	DTP+Hib+HepB	No	No	No	No	No	No	No	No	No	No	No	No	No	Yes	Yes	June , 2014	Yes	Yes	No	Yes	No	No	No	No	No		Yes	Pneumonia	No		Yes	June , 2014	Yes	June , 2014	Ignored
B	51	June, 2014	04 months	≥4 months <6 months	Female	Mixed race	No	Salvador	No				Yes	DTP+Hib+HepB	No	No	No	No	No	No	No	Yes	No	No	No	No	No	No	Yes	May , 2014	Yes	No	No	No	No	No	No	No	No		Yes	Pneumonia	No		Yes	June , 2014	Yes	June , 2014	Negative
B	52	May, 2014	48 years	≥4 years	Male	No information	No	Salvador	No				No information		No	No	No	No	No	No	No	No	No	No	No	No	No	No	Yes	May , 2014	Yes	No	No	Yes	No	No	No	No	No		No		No		Yes	May , 2014	No
B	53	May, 2014	04 months	≥4 months <6 months	Female	White	No	Salvador	No				Yes	DTP+Hib+HepB	No	No	No	No	No	No	No	Yes	No	No	No	No	No	No	Yes	May , 2014	Yes	Yes	No	No	No	Yes	No	No	No		No		No		Yes	May , 2014	Yes	May , 2014	Negative
B	54	May, 2014	29 years	≥4 years	Female	No information	No	Salvador	No information				No information		No	No	No	No	No	No	No	No	No	No	No	No	No	No	Yes	May , 2014	Yes	No	No	No	No	No	No	No	No		No		No		No		No
B	55	April, 2014	03 months	≥2 months <4 months	Male	Black	No	Salvador	No				Yes	DTP+Hib+HepB	No	No	No	No	No	No	No	Yes	No	No	No	No	No	No	Yes	April , 2014	Yes	Yes	No	No	Yes	Yes	Yes	No	No		No		No		Yes	April , 2014	Yes	April , 2014	Positive
B	56	May, 2014	04 months	≥4 months <6 months	Male	Black	No	Salvador	No				Yes	DTP+Hib+HepB	No	No	No	No	No	No	No	Yes	No	No	No	No	No	No	Yes	May , 2014	Yes	Yes	No	No	No	No	No	No	No		No		No		Yes	May , 2014	No
B	57	March, 2014	01 month	<2 months	Female	Mixed race	No	Salvador	No				No	DTP+Hib+HepB	No	No	No	No	No	No	No	No	No	No	No	No	Yes	No	Yes	March , 2014	Yes	No	Yes	No	Yes	No	No	No	No		No		No		Yes	March , 2014	No
B	58	February, 2014	03 months	≥2 months <4 months	Female	Mixed race	No	Salvador	No				Yes	DTP+Hib+HepB	No	No	No	No	No	No	No	Yes	No	No	No	No	No	No	Yes	February , 2014	Yes	Yes	No	Yes	Yes	Yes	No	No	No		No		No		Yes	February , 2014	Yes	February , 2014	Ignored
B	59	February, 2014	04 months	≥4 months <6 months	Female	Mixed race	No	Salvador	No				No	DTP+Hib+HepB	No	No	No	No	No	No	No	No	No	No	No	No	Yes	No	Yes	February , 2014	Yes	Yes	No	No	Yes	Yes	No	No	No		No		No		Yes	February , 2014	Yes	February , 2014	Negative
B	60	February, 2014	01 month	<2 months	Male	White	No	Salvador	Yes	Residence		No information	No	DTP+Hib+HepB	No	No	No	No	No	No	No	No	No	No	No	No	Yes	No	Yes	February , 2014	Yes	Yes	No	No	Yes	No	Yes	No	No		Yes	Pneumonia	No		Yes	February , 2014	Yes	February , 2014	Ignored
B	61	January, 2014	05 months	≥4 months <6 months	Female	Mixed race	No	Salvador	No				Yes	DTP+Hib+HepB	No	No	No	No	No	No	No	Yes	No	No	No	No	No	No	Yes	January , 2014	Yes	Yes	Yes	No	No	No	No	No	No		Yes	Pneumonia	No		Yes	January , 2014	Yes	January , 2014	Negative
B	62	January, 2014	03 months	≥2 months <4 months	Female	White	No	Others	No				No information	DTP+Hib+HepB	No	No	No	No	No	No	No	No	No	No	No	No	No	Yes	Yes	January , 2014	Yes	No	Yes	No	Yes	No	No	No	No		No		No		Yes	January , 2014	Yes	January , 2014	Positive
B	63	January, 2014	01 month	<2 months	Male	No information	No	Salvador	No information				No	DTP+Hib+HepB	No	No	No	No	No	No	No	No	No	No	No	No	Yes	No	Yes	December , 2013	Yes	No	Yes	Yes	Yes	No	No	No	No		No		No		Yes	January , 2014	Yes	January , 2014	Negative
B	64	March, 2014	02 months	≥2 months <4 months	Female	Mixed race	No	Salvador	No				Yes	DTP+Hib+HepB	No	No	No	No	No	No	No	Yes	No	No	No	No	No	No	Yes	February , 2014	Yes	Yes	Yes	No	Yes	Yes	No	No	No		No		No		Yes	February , 2014	Yes	March , 2014	Negative
B	65	January, 2014	03 months	≥2 months <4 months	Female	Mixed race	No	Salvador	No				Yes	DTP+Hib+HepB	No	No	No	No	No	No	No	Yes	No	No	No	No	No	No	Yes	January , 2014	Yes	Yes	No	No	No	Yes	No	No	No		No		No		Yes	January , 2014	Yes	January , 2014	Ignored
B	66	September, 2014	04 years	≥4 years	Male	Mixed race	No	Salvador	No				Yes	DTP+Hib	No	No	No	No	Yes	No	No	No	No	No	No	No	No	No	Yes	September , 2014	Yes	Yes	Yes	No	No	No	Yes	No	No		No		No		Yes	September , 2014	Yes	September , 2014	Negative
B	67	September, 2014	08 months	≥6 months <1 year	Male	Mixed race	No	Others	No information				Yes	DTP+Hib+HepB	No	No	No	No	No	No	No	No	No	Yes	No	No	No	No	Yes	August , 2014	Yes	No	No	No	No	No	No	No	No		No		No		Yes	August , 2014	Yes	September , 2014	Negative
B	68	February, 2014	01 year	≥1 year <4 years	Male	Mixed race	No	Salvador	No				Yes	DTP+Hib+HepB	No	No	No	No	No	No	No	No	No	Yes	No	No	No	No	Yes	February , 2014	Yes	Yes	Yes	No	No	Yes	No	No	No		No		No		Yes	February , 2014	Yes	February , 2014	Negative
B	69	January, 2014	03 months	≥2 months <4 months	Female	Black	No	Lauro de Freitas	Yes	Residence		No information	Yes	DTP+Hib+HepB	No	No	No	No	No	No	No	Yes	No	No	No	No	No	No	Yes	December , 2013	Yes	Yes	Yes	No	No	Yes	No	No	No		No		No		Yes	January , 2014	Yes	January , 2014	Ignored
B	70	January, 2014	02 years	≥1 year <4 years	Female	White	No	Salvador	No information				Yes	DTP+Hib	No	No	No	Yes	No	No	No	No	No	No	No	No	No	No	Yes	December , 2013	Yes	Yes	Yes	No	No	Yes	No	No	No		No		No		Yes	January , 2014	Yes	January , 2014	Negative
B	71	January, 2014	01 year	≥1 year <4 years	Male	No information	No	Salvador	No information				Yes	DTP+Hib+HepB	No	No	No	No	No	No	No	No	No	Yes	No	No	No	No	Yes	January , 2014	Yes	No	No	No	No	Yes	No	No	No		Yes	Pneumonia	No		Yes	January , 2014	Yes	January , 2014	Negative
B	72	September, 2014	03 months	≥2 months <4 months	Male	Mixed race	No	Salvador	No				Yes	DTP+Hib+HepB	No	No	No	No	No	No	No	Yes	No	No	No	No	No	No	Yes	August , 2014	Yes	Yes	Yes	Yes	No	Yes	No	No	No		No		No		Yes	September , 2014	No
B	73	November, 2014	02 months	≥2 months <4 months	Female	Mixed race	No	Others	No information				Yes	DTP+Hib+HepB	No	No	No	No	No	No	No	Yes	No	No	No	No	No	No	Yes	November , 2014	Yes	Yes	Yes	No	Yes	No	No	No	No		No		No		Yes	November , 2014	No
B	74	November, 2014	02 months	≥2 months <4 months	Male	Black	No	Salvador	No information				Yes	DTP+Hib+HepB	No	No	No	No	No	No	No	Yes	No	No	No	No	No	No	Yes	November , 2014	Yes	No	Yes	No	No	No	No	Yes	No		No		No		Yes	November , 2014	Yes	November , 2014	Ignored
B	75	July, 2014	02 months	≥2 months <4 months	Male	Mixed race	No	Salvador	No information				No	DTP+Hib+HepB	No	No	No	No	No	No	No	No	No	No	No	No	Yes	No	Yes	June , 2014	Yes	No	No	Yes	Yes	No	No	Yes	No		No		No		Yes	July , 2014	No
B	76	August, 2014	01 year	≥1 year <4 years	Male	Mixed race	No	Salvador	No				Yes	DTP+Hib+HepB	No	No	No	No	No	No	No	No	No	Yes	No	No	No	No	Yes	June , 2014	Yes	No	No	No	Yes	Yes	No	No	No		No		No		Yes	August , 2014	No
B	77	August, 2014	03 months	≥2 months <4 months	Female	No information	No	Others	No information				Yes	DTP+Hib+HepB	No	No	No	No	No	No	No	Yes	No	No	No	No	No	No	Yes	August , 2014	Yes	Yes	Yes	No	Yes	No	No	No	No		No		No		Yes	August , 2014	Yes	August , 2014	Ignored
B	78	January, 2015	05 months	≥4 months <6 months	Male	Black	No	Salvador	No				Yes	DTP+Hib+HepB	No	No	No	No	No	No	No	No	Yes	No	No	No	No	No	Yes	January , 2015	Yes	Yes	No	No	No	Yes	No	No	No		Yes	Dehydration and Pneumonia	No		Yes	January , 2015	Yes	January , 2015	Negative
B	79	January, 2015	01 month	<2 months	Female	Black	No	Salvador	No information				No	DTP+Hib+HepB	No	No	No	No	No	No	No	No	No	No	No	No	Yes	No	Yes	January , 2015	Yes	Yes	Yes	No	Yes	No	No	No	No		Yes	Dehydration	No		Yes	January , 2015	Yes	January , 2015	Negative
B	80	November, 2015	07 months	≥6 months <1 year	Male	Black	No	Salvador	No				Yes	DTP+Hib+HepB	No	No	No	No	No	No	No	No	Yes	No	No	No	No	No	Yes	November , 2015	Yes	Yes	No	No	Yes	Yes	No	No	No		Yes	Pneumonia	No		Yes	November , 2015	Yes	November , 2015	Ignored
B	81	January, 2015	04 months	≥4 months <6 months	Female	Black	No	Salvador	No				Yes	DTP+Hib+HepB	No	No	No	No	No	No	No	Yes	No	No	No	No	No	No	Yes	January , 2015	Yes	No	No	No	Yes	No	No	No	No		Yes	Pneumonia	No		Yes	January , 2015	Yes	January , 2015	Negative
B	82	January, 2015	05 months	≥4 months <6 months	Female	Mixed race	No	Salvador	No				Yes	DTP+Hib+HepB	No	No	No	No	No	No	No	Yes	No	No	No	No	No	No	Yes	January , 2015	Yes	Yes	Yes	No	Yes	Yes	No	No	No		No		No		Yes	January , 2015	Yes	January , 2015	Negative
B	83	February, 2015	03 months	≥2 months <4 months	Female	Mixed race	No	Salvador	No information				No information	DTP+Hib+HepB	No	No	No	No	No	No	No	No	No	No	No	No	No	Yes	Yes	December , 2014	Yes	Yes	No	No	No	No	No	Yes	No		Yes	Pneumonia	No		Yes	January , 2015	Yes	February , 2015	Ignored
B	84	December, 2015	04 months	≥4 months <6 months	Male	White	No	Salvador	No				Yes	DTP+Hib+HepB	No	No	No	No	No	No	No	No	Yes	No	No	No	No	No	Yes	December , 2015	Yes	No	No	No	Yes	No	No	No	No		No		No		Yes	December , 2015	Yes	December , 2015	Negative
B	85	February, 2015	02 months	≥2 months <4 months	Female	Mixed race	No	Salvador	Yes	Residence		No information	Yes	DTP+Hib+HepB	No	No	No	No	No	No	No	Yes	No	No	No	No	No	No	Yes	January , 2015	Yes	Yes	No	No	No	Yes	No	No	No		No		No		No		Yes	February , 2015	Negative
B	86	September, 2015	04 months	≥4 months <6 months	Female	White	No	Others	No				No information	DTP+Hib+HepB	No	No	No	No	No	No	No	No	No	No	No	No	No	Yes	Yes	August , 2015	Yes	Yes	No	No	Yes	No	No	No	No		Yes	Innutrition and Pneumonia	No		Yes	September , 2015	Yes	September , 2015	Ignored
B	87	February, 2015	02 months	≥2 months <4 months	Male	No information	No	Salvador	Yes	Neighborhood		No information	No	DTP+Hib+HepB	No	No	No	No	No	No	No	No	No	No	No	No	Yes	No	Yes	January , 2015	Yes	Yes	Yes	No	No	No	No	No	No		No		No		Yes	February , 2015	Yes	February , 2015	Negative
B	88	March, 2015	01 month	<2 months	Male	Black	No	Salvador	No				No	DTP+Hib+HepB	No	No	No	No	No	No	No	No	No	No	No	No	Yes	No	Yes	March , 2015	Yes	No	No	Yes	Yes	No	Yes	No	No		No		No		Yes	March , 2015	Yes	March , 2015	Negative
B	89	March, 2015	05 months	≥4 months <6 months	Female	Mixed race	No	Salvador	No				Yes	DTP+Hib+HepB	No	No	No	No	No	No	No	Yes	No	No	No	No	No	No	Yes	March , 2015	Yes	Yes	Yes	No	Yes	No	Yes	No	No		No		No		Yes	March , 2015	Yes	March , 2015	Ignored
B	90	March, 2015	01 month	<2 months	Male	Mixed race	No	Salvador	No				No	DTP+Hib+HepB	No	No	No	No	No	No	No	No	No	No	No	No	Yes	No	Yes	March , 2015	Yes	Yes	Yes	No	No	Yes	Yes	No	No		No		No		Yes	March , 2015	Yes	March , 2015	Ignored
B	91	March, 2015	07 months	≥6 months <1 year	Female	Mixed race	No	Salvador	No				Yes	DTP+Hib+HepB	No	No	No	No	No	No	No	No	Yes	No	No	No	No	No	Yes	March , 2015	Yes	Yes	Yes	No	Yes	Yes	Yes	No	No		No		No		No		Yes	March , 2015	Ignored
B	92	September, 2015	02 months	≥2 months <4 months	Male	Mixed race	No	Salvador	No				No	DTP+Hib+HepB	No	No	No	No	No	No	No	No	No	No	No	No	Yes	No	Yes	March , 2015	Yes	Yes	Yes	No	Yes	Yes	No	No	No		No		No		Yes	March , 2015	No
B	93	August, 2015	01 month	<2 months	Female	Mixed race	No	Salvador	No				No	DTP+Hib+HepB	No	No	No	No	No	No	No	No	No	No	No	No	Yes	No	Yes	July , 2015	Yes	Yes	Yes	No	Yes	Yes	No	No	No		No		No		Yes	August , 2015	No
B	94	May, 2015	02 months	≥2 months <4 months	Male	Black	No	Salvador	No				No information	DTP+Hib+HepB	No	No	No	No	No	No	No	No	No	No	No	No	No	Yes	Yes	May , 2015	Yes	Yes	No	Yes	No	Yes	No	No	No		No		No		No		Yes	May , 2015	Ignored
B	95	September, 2015	08 months	≥6 months <1 year	Female	No information	No	Salvador	No information				No information	DTP+Hib+HepB	No	No	No	No	No	No	No	No	No	No	No	No	No	Yes	Yes	September , 2015	Yes	Yes	Yes	Yes	Yes	No	No	No	No		Yes	Encephalopaty and Pneumonia	No		Yes	September , 2015	Yes	September , 2015	Ignored
B	96	September, 2015	01 month	<2 months	Male	Mixed race	No	Others	No				No	DTP+Hib+HepB	No	No	No	No	No	No	No	No	No	No	No	No	Yes	No	Yes	September , 2015	Yes	Yes	Yes	No	Yes	No	No	No	No		No		No		Yes	September , 2015	No
B	97	October, 2015	01 month	<2 months	Male	White	No	Others	No				No	DTP+Hib+HepB	No	No	No	No	No	No	No	No	No	No	No	No	Yes	No	Yes	October , 2015	Yes	No	No	Yes	No	No	No	Yes	No		Yes	Innutrition and Pneumonia	No		Yes	October , 2015	Yes	October , 2015	Negative
B	98	October, 2015	02 months	≥2 months <4 months	Male	White	No	Others	No				Yes	DTP+Hib+HepB	No	No	No	No	No	No	No	Yes	No	No	No	No	No	No	Yes	October , 2015	Yes	Yes	No	Yes	No	Yes	Yes	No	No		Yes	Dehydration	No		Yes	October , 2015	No
B	99	September, 2015	03 months	≥2 months <4 months	Female	No information	No	Others	No information				Yes	DTP+Hib+HepB	No	No	No	No	No	No	No	No	No	No	No	No	No	Yes	Yes	August , 2015	Yes	No	No	No	No	Yes	No	No	No		No		No		Yes	May , 2015	Yes	September , 2015	Ignored
B	100	March, 2016	07 years	≥4 years	Male	Mixed race	No	Salvador	No information				Yes	DTP+Hib	No	No	No	No	Yes	No	No	No	No	No	No	No	No	No	Yes	February , 2016	Yes	Yes	Yes	Yes	No	Yes	No	No	No		No		No		Yes	March , 2016	Yes	March , 2016	Negative
B	101	January, 2016	02 months	≥2 months <4 months	Female	Mixed race	No	Salvador	No information				Yes	DTP+Hib+HepB	No	No	No	No	No	No	No	Yes	No	No	No	No	No	No	Yes	December , 2015	Yes	No	No	No	Yes	No	No	No	No		Yes	Pneumonia	No		Yes	January , 2016	Yes	January , 2016	Ignored
B	102	August, 2016	07 months	≥6 months <1 year	Male	Mixed race	No	Others	Yes	Residence		No information	No information	DTP+Hib+HepB	No	No	No	No	No	No	No	No	No	No	No	No	No	Yes	Yes	August , 2016	Yes	Yes	No	Yes	Yes	No	No	No	No		Yes	Dehydration and Pneumonia and Innutrition	No		Yes	August , 2016	No information
B	103	March, 2016	08 months	≥6 months <1 year	Female	White	No	Salvador	No				Yes	DTP+Hib+HepB	No	No	No	No	No	No	No	No	No	Yes	No	No	No	No	Yes	February , 2016	Yes	Yes	Yes	No	Yes	Yes	No	No	No		No		No		Yes	March , 2016	No
B	104	April, 2016	07 months	≥6 months <1 year	Male	Mixed race	No	Salvador	No				Yes	DTP+Hib+HepB	No	No	No	No	No	No	No	No	No	Yes	No	No	No	No	Yes	April , 2016	Yes	Yes	No	No	Yes	No	No	No	No		No		No		Yes	April , 2016	No
B	105	May, 2016	01 year	≥1 year <4 years	Female	Mixed race	No	Salvador	No				Yes	DTP+Hib+HepB	No	No	No	No	No	No	No	No	No	Yes	No	No	No	No	Yes	May , 2016	Yes	No	No	No	No	Yes	No	Yes	No		Yes	Pneumonia	No		Yes	May , 2016	Yes	May , 2016	Ignored
B	106	December, 2011	02 months	≥2 months <4 months	Female	Black	No	Salvador	No information				No information	DTP+Hib	No	No	No	No	No	Yes	No	No	No	No	No	No	No	No	Yes	December , 2011	Yes	No	No	No	Yes	No	No	No	No		No		No		Yes	December , 2011	Yes	December , 2011	Negative
B	107	November, 2011	01 month	<2 months	Male	Mixed race	No	Others	Yes	Residence		Mother	No	DTP+Hib	No	No	No	No	No	Yes	No	No	No	No	No	No	No	No	Yes	October , 2011	Yes	Yes	No	No	Yes	Yes	No	No	No		No		No		Yes	November , 2011	Yes	November , 2011	Ignored
B	108	April, 2012	03 months	≥2 months <4 months	Female	Black	No	Salvador	No				Yes	DTP+Hib	Yes	No	No	No	No	No	No	No	No	No	No	No	No	No	Yes	April , 2012	Yes	Yes	Yes	No	Yes	Yes	No	No	No		No		No		Yes	April , 2012	No
B	109	December, 2012	03 months	≥2 months <4 months	Female	Mixed race	No	Salvador	No				Yes	DTP+Hib+HepB	No	No	No	No	No	No	No	Yes	No	No	No	No	No	No	Yes	December , 2012	Yes	Yes	Yes	No	No	No	No	No	No		No		No		Yes	December , 2012	Yes	December , 2012	Ignored
B	110	February, 2012	02 months	≥2 months <4 months	Female	Mixed race	No	Salvador	No information				Yes	DTP+Hib	Yes	No	No	No	No	No	No	No	No	No	No	No	No	No	Yes	January , 2012	Yes	Yes	Yes	No	Yes	No	No	No	No		No		No		Yes	February , 2012	No
B	111	February, 2012	02 months	≥2 months <4 months	Male	Mixed race	No	Salvador	No				No	DTP+Hib+HepB	No	No	No	No	No	No	No	No	No	No	No	No	Yes	No	Yes	February , 2012	Yes	Yes	No	No	Yes	No	No	No	No		Yes	Innutrition	No		Yes	February , 2012	Yes	February , 2012	Ignored
B	112	February, 2012	04 months	≥4 months <6 months	Female	Mixed race	No	Others	No				No	DTP+Hib+HepB	No	No	No	No	No	No	No	No	No	No	No	No	Yes	No	Yes	February , 2012	Yes	Yes	Yes	Yes	Yes	Yes	No	No	No		No		No		Yes	February , 2012	Yes	February , 2012	Negative
B	113	February, 2012	07 months	≥6 months <1 year	Female	Mixed race	No	Salvador	No				Yes	DTP+Hib	No	No	Yes	No	No	No	No	No	No	No	No	No	No	No	Yes	February , 2012	Yes	Yes	No	No	No	No	No	No	No		Yes	Pneumonia	No		Yes	February , 2012	Yes	February , 2012	Negative
B	114	March, 2012	04 months	≥4 months <6 months	Male	Mixed race	No	Salvador	No				No information	DTP+Hib	No	No	No	No	No	No	Yes	No	No	No	No	No	No	No	Yes	March , 2012	Yes	Yes	No	No	No	No	No	No	No		No		No		Yes	March , 2012	Yes	March , 2012	Ignored
B	115	March, 2012	01 month	<2 months	Male	Mixed race	No	Salvador	No				No	DTP+Hib	No	No	No	No	No	No	Yes	No	No	No	No	No	No	No	Yes	March , 2012	Yes	No	No	No	No	No	Yes	No	No		Yes	Pneumonia	No		Yes	March , 2012	Yes	March , 2012	Negative
B	116	April, 2012	02 months	≥2 months <4 months	Female	White	No	Salvador	No				No	DTP+Hib	No	No	No	No	No	No	Yes	No	No	No	No	No	No	No	Yes	March , 2012	Yes	Yes	Yes	Yes	Yes	Yes	No	No	No		No		No		Yes	April , 2012	No
B	117	May, 2012	04 months	≥4 months <6 months	Female	White	No	Camacari	No				Yes	DTP+Hib	Yes	No	No	No	No	No	No	No	No	No	No	No	No	No	Yes	May , 2012	Yes	Yes	No	No	Yes	No	No	No	No		No		No		Yes	May , 2012	Yes	May , 2012	Ignored
B	118	July, 2012	01 month	<2 months	Female	Mixed race	No	Salvador	No				No	DTP+Hib	No	No	No	No	No	Yes	No	No	No	No	No	No	No	No	Yes	June , 2012	Yes	Yes	Yes	No	Yes	Yes	Yes	No	No		No		No		Yes	July , 2012	Yes	July , 2012	Ignored
B	119	August, 2012	05 months	≥4 months <6 months	Male	Mixed race	No	Salvador	No				Yes	DTP+Hib	Yes	No	No	No	No	No	No	No	No	No	No	No	No	No	Yes	August , 2012	Yes	Yes	No	Yes	No	No	No	No	No		Yes	Innutrition and Pneumonia	No		Yes	August , 2012	Yes	August , 2012	Ignored
B	120	December, 2012	08 months	≥6 months <1 year	Female	Mixed race	No	Salvador	No information				Yes	DTP+Hib	No	No	Yes	No	No	No	No	No	No	No	No	No	No	No	Yes	November , 2012	Yes	Yes	No	Yes	No	Yes	No	No	No		Yes	Dehydration and Pneumonia	No		Yes	November , 2012	Yes	December , 2012	Ignored
B	121	December, 2012	01 month	<2 months	Female	Mixed race	No	Dias Davila	No				No	DTP+Hib+HepB	No	No	No	No	No	No	No	No	No	No	No	No	Yes	No	Yes	December , 2012	Yes	Yes	No	No	No	No	No	No	No		Yes	Innutrition and Pneumonia	No		Yes	December , 2012	Yes	December , 2012	Negative
B	122	May, 2014	11 months	≥6 months <1 year	Female	White	No	Others	No information				Yes	DTP+Hib+HepB	No	No	No	No	No	No	No	No	No	Yes	No	No	No	No	Yes	May , 2014	Yes	No	No	No	No	No	No	Yes	No		Yes	Pneumonia	No		Yes	June , 2014	No
B	123	September, 2014	05 years	≥4 years	Male	Mixed race	No	Salvador	No				Yes	DTP+Hib	No	No	No	No	Yes	No	No	No	No	No	No	No	No	No	Yes	September , 2014	Yes	Yes	Yes	No	No	No	Yes	No	No		No		No		Yes	September , 2014	Yes	September , 2014	Negative
A	125	November, 2011	03 months	≥2 months <4 months	Female	Mixed race	No	Salvador	No information				No information	DTP+Hib	No	No	No	No	No	No	Yes	No	No	No	No	No	No	No	Yes	July , 2011	Yes	Yes	No	No	No	Yes	No	Yes	No		No		No		Yes	October , 2011	Yes	October , 2011	Negative
A	126	July, 2011	03 months	≥2 months <4 months	Male	Mixed race	No	Salvador	No information				No information	DTP+Hib	No	No	No	No	No	No	Yes	No	No	No	No	No	No	No	Yes	June , 2011	Yes	No	No	No	Yes	Yes	No	No	No		No		No		Yes	June , 2011	No
A	127	October, 2011	04 months	≥4 months <6 months	Male	No information	No	Salvador	No information				Yes	DTP+Hib	Yes	No	No	No	No	No	No	No	No	No	No	No	No	No	Yes	October , 2011	Yes	No	No	No	No	No	No	No	No		No		No		Yes	October , 2011	No
A	128	October, 2011	02 months	≥2 months <4 months	Female	Mixed race	No	Salvador	No information				No information	DTP+Hib	No	No	No	No	No	No	Yes	No	No	No	No	No	No	No	Yes	October , 2011	Yes	Yes	No	No	No	Yes	No	No	No		No		No		Yes	October , 2011	No
A	129	July, 2012	02 months	≥2 months <4 months	Female	No information	No	Others	No information				No	DTP+Hib	No	No	No	No	No	Yes	No	No	No	No	No	No	No	No	Yes	July , 2012	Yes	Yes	No	No	No	No	No	No	No		No		No		Yes	July , 2012	Yes	July , 2012	Negative
A	130	January, 2012	05 months	≥4 months <6 months	Male	White	No	Camacari	No information				Yes	DTP+Hib	No	Yes	No	No	No	No	No	No	No	No	No	No	No	No	Yes	December , 2011	Yes	Yes	No	No	Yes	No	No	No	No		Yes	Pneumonia	No		Yes	January , 2012	Yes	January , 2012	Ignored
A	131	February, 2012	01 month	<2 months	Female	No information	No	Salvador	No information				No	DTP+Hib	No	No	No	No	No	Yes	No	No	No	No	No	No	No	No	Yes	February , 2012	Yes	No	No	No	Yes	No	No	Yes	No		Yes	Otitis	No		Yes	February , 2012	Yes	February , 2012	Positive
A	132	March, 2012	08 months	≥6 months <1 year	Female	No information	No	Salvador	No information				Yes	DTP+Hib	No	Yes	No	No	No	No	No	No	No	No	No	No	No	No	Yes	March , 2012	Yes	Yes	No	No	No	No	No	Yes	No		No		No		Yes	March , 2012	No
A	133	October, 2012	01 year	≥1 year <4 years	Female	No information	No	Salvador	No information				Yes	DTP+Hib	No	No	Yes	No	No	No	No	No	No	No	No	No	No	No	Yes	October , 2012	Yes	No	No	Yes	Yes	Yes	No	No	No		No		No		Yes	October , 2012	Yes	October , 2012	Negative
A	134	October, 2012	01 year	≥1 year <4 years	Male	No information	No	Salvador	No information				Yes	DTP+Hib	No	No	Yes	No	No	No	No	No	No	No	No	No	No	No	Yes	October , 2012	Yes	No	No	Yes	No	No	No	Yes	No		Yes	Others	Yes	Hypoxemia	Yes	October , 2012	Yes	October , 2012	Negative
A	135	October, 2012	02 years	≥1 year <4 years	Male	Mixed race	No	Salvador	No information				Yes	DTP+Hib	No	No	No	Yes	No	No	No	No	No	No	No	No	No	No	Yes	October , 2012	Yes	No	No	Yes	No	Yes	No	No	No		No		No		Yes	October , 2012	Yes	October , 2012	Negative
A	136	March, 2012	04 months	≥4 months <6 months	Female	No information	No	Salvador	No information				Yes	DTP+Hib	No	Yes	No	No	No	No	No	No	No	No	No	No	No	No	Yes	March , 2012	Yes	No	No	No	No	No	No	No	Yes	Hypoactivity	Yes	Dehydration	No		Yes	March , 2012	Yes	March , 2012	Negative
A	137	January, 2012	03 months	≥2 months <4 months	Female	Mixed race	No	Salvador	No information				Yes	DTP+Hib	Yes	No	No	No	No	No	No	No	No	No	No	No	No	No	Yes	January , 2012	Yes	No	No	No	Yes	No	No	Yes	No		No		No		Yes	January , 2012	Yes	January , 2012	Negative
A	138	April, 2012	01 month	<2 months	Male	No information	No	Camacari	No information				No	DTP+Hib	No	No	No	No	No	Yes	No	No	No	No	No	No	No	No	Yes	April , 2012	Yes	No	No	No	No	No	No	No	No		No		No		Yes	April , 2012	Yes	April , 2012	Negative
A	139	January, 2012	01 month	<2 months	Female	Mixed race	No	Salvador	No information				No	DTP+Hib	No	No	No	No	No	Yes	No	No	No	No	No	No	No	No	Yes	January , 2012	Yes	No	No	No	Yes	No	No	No	No		No		No		Yes	January , 2012	Yes	January , 2012	Negative
A	138	January, 2012	02 months	≥2 months <4 months	Female	No information	No	Salvador	Yes	Residence		Mother	No	DTP+Hib	No	No	No	No	No	No	Yes	No	No	No	No	No	No	No	Yes	January , 2012	Yes	Yes	No	No	Yes	No	No	No	No		No		No		Yes	January , 2012	No
A	141	December, 2013	02 months	≥2 months <4 months	Female	Mixed race	No	Others	No information				No	DTP+Hib+HepB	No	No	No	No	No	No	No	No	No	No	No	No	Yes	No	Yes	December , 2013	Yes	Yes	No	No	Yes	Yes	No	No	No		No		No		Yes	December , 2013	Yes	December , 2013	Ignored
A	142	July, 2013	27 years	≥4 years	Female	White	No	Salvador	No information				No information		No	No	No	No	No	No	No	No	No	No	No	No	No	No	Yes	June , 2013	Yes	No	No	No	No	No	Yes	No	Yes	Lumbar Algia	No		No		Yes	July , 2013	Yes	July , 2013	Negative
A	143	February, 2013	01 month	<2 months	Female	White	No	Salvador	No information				No	DTP+Hib	No	No	No	No	No	Yes	No	No	No	No	No	No	No	No	Yes	February , 2013	Yes	Yes	No	No	Yes	Yes	No	No	Yes	Choking	No		No		Yes	February , 2013	Yes	February , 2013	Negative
A	144	January, 2013	01 month	<2 months	Female	Mixed race	No	Salvador	No information				No	DTP+Hib+HepB	No	No	No	No	No	No	No	No	No	No	No	No	Yes	No	Yes	January , 2013	Yes	Yes	No	No	Yes	Yes	No	No	No		No		No		Yes	January , 2013	Yes	January , 2013	Ignored
A	145	February, 2013	28 days	<2 months	Female	White	No	Salvador	No information				No	DTP+Hib+HepB	No	No	No	No	No	No	No	No	No	No	No	No	Yes	No	Yes	February , 2013	Yes	No	No	No	No	No	No	No	No		No		No		Yes	February , 2013	Yes	February , 2013	Positive
A	146	June, 2013	01 month	<2 months	Male	White	No	Salvador	No information				No	DTP+Hib+HepB	No	No	No	No	No	No	No	No	No	No	No	No	Yes	No	Yes	June , 2013	Yes	No	No	No	No	No	No	No	No		No		No		Yes	June , 2013	Yes	June , 2013	Negative
A	147	June, 2013	15 years	≥4 years	Male	White	No	Salvador	Yes	Other estate/municipality		No information	Yes	DTP+Hib	No	No	No	Yes	No	No	No	No	No	No	No	No	No	No	Yes	May , 2013	Yes	No	No	No	No	No	No	No	Yes	Headache	No		No		No information		Yes	June , 2013	Ignored
A	148	June, 2013	09 years	≥4 years	Male	White	No	Salvador	Yes	Other estate/municipality		No information	Yes	DTP+Hib	No	No	No	Yes	No	No	No	No	No	No	No	No	No	No	Yes	May , 2013	Yes	Yes	Yes	No	No	Yes	No	No	No		No		No		No information		Yes	June , 2013	Ignored
A	149	May, 2013	36 years	≥4 years	Female	Mixed race	No	Salvador	No information				No information		No	No	No	No	No	No	No	No	No	No	No	No	No	No	Yes	April , 2013	Yes	Yes	No	No	No	No	Yes	No	No		No		No		No		Yes	May , 2013	Negative
A	150	May, 2013	02 months	≥2 months <4 months	Male	White	No	Salvador	No information				Yes	DTP+Hib+HepB	No	No	No	No	No	No	No	Yes	No	No	No	No	No	No	Yes	May , 2013	Yes	Yes	No	No	No	No	No	Yes	No		Yes	Others	Yes	Bronchiolitis	Yes	May , 2013	Yes	May , 2013	Negative
A	151	February, 2013	09 years	≥4 years	Male	Mixed race	No	Salvador	No information				No information		No	No	No	No	No	No	No	No	No	No	No	No	No	No	Yes	February , 2013	Yes	Yes	Yes	Yes	Yes	Yes	No	No	No		Yes		No		Yes	February , 2013	Yes	February , 2013	Negative
A	152	July, 2013	13 years	≥4 years	Female	Mixed race	No	Salvador	No information				Yes	DTP+Hib	No	No	No	No	Yes	No	No	No	No	No	No	No	No	No	Yes	June , 2013	Yes	No	No	No	No	Yes	Yes	No	No		No		No		Yes	June , 2013	Yes	June , 2013	Negative
A	153	July, 2013	03 years	≥1 year <4 years	Female	Mixed race	No	Salvador	No information				Yes	DTP+Hib	No	No	Yes	No	No	No	No	No	No	No	No	No	No	No	Yes	July , 2013	Yes	No	No	Yes	No	No	No	Yes	No		Yes	Pneumonia	No		Yes	July , 2013	Yes	July , 2013	Negative
A	156	August, 2013	03 years	≥1 year <4 years	Male	Mixed race	No	Salvador	No information				No information	DTP+Hib+HepB	No	No	No	No	No	No	No	No	No	No	No	No	No	Yes	Yes	August , 2013	Yes	Yes	No	No	No	Yes	No	No	No		No		No		No information		Yes	August , 2013	Negative
A	157	September, 2013	01 month	<2 months	Female	White	No	Salvador	No information				No	DTP+Hib+HepB	No	No	No	No	No	No	No	No	No	No	No	No	Yes	No	Yes	September , 2013	Yes	Yes	Yes	No	Yes	Yes	No	Yes	No		No		No		Yes	September , 2013	Yes	September , 2013	Positive
A	158	October, 2013	01 month	<2 months	Male	Mixed race	No	Salvador	No information				No	DTP+Hib+HepB	No	No	No	No	No	No	No	No	No	No	No	No	Yes	No	Yes	October , 2013	Yes	No	No	No	No	No	No	No	No		Yes	Pneumonia	No		Yes	October , 2013	Yes	October , 2013	Negative
A	159	November, 2013	03 months	≥2 months <4 months	Female	Mixed race	No	Salvador	No information				Yes	DTP+Hib+HepB	No	No	No	No	No	No	No	Yes	No	No	No	No	No	No	Yes	November , 2013	Yes	No	No	No	Yes	No	No	Yes	No		Yes	Pneumonia	No		Yes	November , 2013	Yes	November , 2013	Positive
A	160	October, 2013	21 years	≥4 years	Female	White	No	Salvador	No				No information		No	No	No	No	No	No	No	No	No	No	No	No	No	No	Yes	September , 2013	Yes	No	No	No	No	Yes	No	No	No		No		No		Yes	October , 2013	Yes	October , 2013	Negative
A	161	November, 2013	37 years	≥4 years	Male	Mixed race	No	Salvador	No information				No information		No	No	No	No	No	No	No	No	No	No	No	No	No	No	Yes	October , 2013	Yes	No	No	No	Yes	No	No	No	No		No		No		No		Yes	November , 2013	Negative
A	162	August, 2013	1 year	≥1 year <4 years	Male	Mixed race	No	Salvador	No information				No information		No	No	No	No	No	No	No	No	No	No	No	No	No	No	Yes	July , 2013	Yes	Yes	No	No	No	No	Yes	No	No		No		No		No		Yes	August , 2013	Negative
A	163	October, 2013	47 years	≥4 years	Female	Mixed race	No	Salvador	Yes	Work		No information	No information		No	No	No	No	No	No	No	No	No	No	No	No	No	No	Yes	October , 2013	Yes	Yes	Yes	Yes	No	No	Yes	No	Yes	Diarrhea	Yes	Otitis	No		Yes	October , 2013	Yes	October , 2013	Negative
A	164	November, 2013	07 months	≥6 months <1 year	Female	Mixed race	No	Salvador	No information				Yes	DTP+Hib+HepB	No	No	No	No	No	No	No	No	No	Yes	No	No	No	No	Yes	October , 2013	Yes	Yes	No	No	Yes	No	No	No	No		No		No		No		Yes	November , 2013	Ignored
A	165	August, 2013	04 months	≥4 months <6 months	Male	No information	No	Salvador	No information				No information	DTP+Hib+HepB	No	No	No	No	No	No	No	No	No	No	No	No	No	Yes	Yes	August , 2013	Yes	Yes	No	No	No	Yes	No	No	No		No		No		No		Yes	August , 2013	Positive
A	166	October, 2013	06 months	≥6 months <1 year	Male	No information	No	Salvador	No information				Yes	DTP+Hib+HepB	No	No	No	No	No	No	No	No	No	Yes	No	No	No	No	Yes	October , 2013	Yes	No	No	No	Yes	No	No	Yes	No		No		No		Yes	October , 2013	Yes	October , 2013	Negative
A	167	December, 2013	10 months	≥6 months <1 year	Male	No information	No	Salvador	No information				Yes	DTP+Hib+HepB	No	No	No	No	No	No	No	No	No	Yes	No	No	No	No	Yes	December , 2013	Yes	No	No	Yes	No	Yes	No	No	No		No		No		Yes	December , 2013	Yes	December , 2013	Ignored
A	168	December, 2013	04 months	≥4 months <6 months	Female	No information	No	Salvador	No information				No information	DTP+Hib+HepB	No	No	No	No	No	No	No	No	No	No	No	No	No	Yes	Yes	November , 2013	Yes	No	No	No	No	No	No	No	No		No		No		Yes	November , 2013	Yes	November , 2013	Negative
A	169	November, 2013	02 months	≥2 months <4 months	Female	Mixed race	No	Salvador	No information				No	DTP+Hib+HepB	No	No	No	No	No	No	No	No	No	No	No	No	Yes	No	Yes	November , 2013	Yes	Yes	No	No	Yes	Yes	No	No	No		No		No		Yes	November , 2013	Yes	November , 2013	Ignored
A	170	August, 2013	24 years	≥4 years	Male	Black	No	Salvador	Yes	Work		No information	No information		No	No	No	No	No	No	No	No	No	No	No	No	No	No	Yes	June , 2013	Yes	Yes	No	No	No	No	No	No	No		Yes	Dehydration and Innutrition	No		No		Yes	August , 2013	Negative
A	171	November, 2013	35 years	≥4 years	Male	No information	No	Salvador	No information				No information		No	No	No	No	No	No	No	No	No	No	No	No	No	No	Yes	September , 2013	Yes	No	No	No	No	No	No	No	No		No		No		No		Yes	November , 2013	Ignored
A	172	August, 2013	31 years	≥4 years	Male	White	No	Salvador	Yes	Work		No information	No information		No	No	No	No	No	No	No	No	No	No	No	No	No	No	Yes	August , 2013	Yes	No	No	No	No	No	No	No	No		No		No		No		Yes	August , 2013	Negative
A	173	December, 2013	01 year	≥1 year <4 years	Female	Black	No	Salvador	No information				No information	DTP+Hib	No	No	No	No	No	No	Yes	No	No	No	No	No	No	No	Yes	December , 2013	Yes	No	Yes	No	Yes	Yes	No	No	No		No		No		No		Yes	December , 2013	Negative
A	174	August, 2013	33 years	≥4 years	Female	No information	No	Salvador	No information				No information		No	No	No	No	No	No	No	No	No	No	No	No	No	No	Yes	August , 2013	Yes	No	No	No	No	Yes	No	No	No		No		No		No		Yes	August , 2013	Negative
A	175	June, 2014	03 years	≥1 year <4 years	Female	Mixed race	No	Salvador	No				No information	DTP+Hib	No	No	No	No	No	No	Yes	No	No	No	No	No	No	No	Yes	May , 2014	Yes	Yes	No	No	Yes	Yes	No	No	No		No		No		Yes	June , 2014	Yes	June , 2014	Ignored
A	176	December, 2014	1 year	≥1 year <4 years	Female	No information	No	Salvador	No				Yes	DTP+Hib+HepB	No	No	No	No	No	No	No	No	Yes	No	No	No	No	No	Yes	November , 2014	Yes	No	No	Yes	No	No	No	No	No		No		No		Yes	November , 2014	Yes	November , 2014	Ignored
A	177	December, 2014	10 months	≥6 months <1 year	Male	Mixed race	No	Salvador	No				Yes	DTP+Hib+HepB	No	No	No	No	No	No	No	No	No	Yes	No	No	No	No	Yes	December , 2014	Yes	Yes	No	Yes	Yes	No	No	No	No		No		No		No		Yes	December , 2014	Negative
A	178	October, 2014	03 years	≥1 year <4 years	Female	Mixed race	No	Salvador	No				No information	DTP+Hib	No	No	No	No	No	No	Yes	No	No	No	No	No	No	No	Yes	September , 2014	Yes	No	No	No	No	Yes	No	No	No		No		No		Yes	September , 2014	Yes	October , 2014	Negative
A	179	November, 2014	54 years	≥4 years	Female	Mixed race	No	Lauro de Freitas	No				No information		No	No	No	No	No	No	No	No	No	No	No	No	No	No	Yes	November , 2014	Yes	Yes	Yes	No	No	No	No	No	No		No		No		Yes	November , 2014	Yes	November , 2014	Negative
A	180	November, 2014	07 months	≥6 months <1 year	Male	Mixed race	No	Camacari	No				Yes	DTP+Hib+HepB	No	No	No	No	No	No	No	No	No	Yes	No	No	No	No	Yes	November , 2014	Yes	No	No	Yes	No	No	No	Yes	No		No		No		Yes	November , 2014	Yes	November , 2014	Negative
A	181	August, 2014	12 years	≥4 years	Male	White	No	Salvador	No				No information		No	No	No	No	No	No	No	No	No	No	No	No	No	No	Yes	August , 2014	Yes	Yes	No	No	No	Yes	No	No	No		No		No		No information		Yes	August , 2014	Ignored
A	182	October, 2014	39 years	≥4 years	Female	Mixed race	No	Salvador	No				No information		No	No	No	No	No	No	No	No	No	No	No	No	No	No	Yes	October , 2014	Yes	Yes	No	No	No	Yes	No	No	No		No		No		No		Yes	October , 2014	Negative
A	183	October, 2014	08 years	≥4 years	Male	Mixed race	No	Salvador	No				No information	DTP+Hib	No	No	No	No	No	No	Yes	No	No	No	No	No	No	No	Yes	October , 2014	Yes	Yes	No	No	No	No	No	No	No		No		No		Yes	October , 2014	Yes	October , 2014	Negative
A	184	October, 2014	04 years	≥4 years	Female	Mixed race	No	Salvador	No				Yes	DTP+Hib	No	No	No	No	Yes	No	No	No	No	No	No	No	No	No	Yes	October , 2014	Yes	No	No	No	No	Yes	No	No	No		No		No		No		Yes	October , 2014	Negative
A	185	December, 2014	07 months	≥6 months <1 year	Female	Mixed race	No	Others	No				No information		No	No	No	No	No	No	No	No	No	No	No	No	No	No	Yes	December , 2014	Yes	No	No	No	No	No	No	No	No		Yes	Pneumonia	No		Yes	December , 2014	No
A	186	June, 2014	28 years	≥4 years	Female	Mixed race	No	Salvador	No information				No information		No	No	No	No	No	No	No	No	No	No	No	No	No	No	Yes	June , 2014	Yes	No	No	No	No	Yes	No	No	No		No		No		No		Yes	June , 2014	Negative
A	187	February, 2014	08 months	≥6 months <1 year	Female	Mixed race	No	Salvador	No				No information	DTP+Hib+HepB	No	No	No	No	No	No	No	No	No	No	No	No	No	Yes	Yes	January , 2014	Yes	No	No	No	Yes	Yes	No	No	No		No		No		Yes	February , 2014	Yes	February , 2014	Ignored
A	188	February, 2014	02 months	≥2 months <4 months	Female	Mixed race	No	Others	No				Yes	DTP+Hib	Yes	No	No	No	No	No	No	No	No	No	No	No	No	No	Yes	January , 2014	Yes	No	No	No	Yes	No	No	No	No		No		No		Yes	February , 2014	Yes	February , 2014	Ignored
A	189	January, 2014	02 months	≥2 months <4 months	Female	Mixed race	No	Salvador	No				No	DTP+Hib+HepB	No	No	No	No	No	No	No	No	No	No	No	No	Yes	No	Yes	December , 2013	Yes	No	No	No	Yes	No	No	Yes	No		No		No		Yes	January , 2014	Yes	January , 2014	Negative
A	190	February, 2014	04 months	≥4 months <6 months	Male	Mixed race	No	Salvador	No				Yes	DTP+Hib+HepB	No	No	No	No	No	No	No	No	Yes	No	No	No	No	No	Yes	January , 2014	Yes	Yes	No	No	No	No	No	Yes	No		Yes	Pneumonia	No		No		Yes	February , 2014	Ignored
A	191	April, 2014	05 months	≥4 months <6 months	Female	White	No	Salvador	No				Yes	DTP+Hib+HepB	No	No	No	No	No	No	No	No	Yes	No	No	No	No	No	Yes	April , 2014	Yes	No	No	Yes	No	Yes	No	Yes	No		No		No		Yes	March , 2014	Yes	April , 2014	Negative
A	192	May, 2014	29 years	≥4 years	Female	No information	No	Lauro de Freitas	No				No information		No	No	No	No	No	No	No	No	No	No	No	No	No	No	Yes	May , 2014	Yes	Yes	No	No	No	Yes	No	No	No		No		No		No		Yes	May , 2014	Negative
A	193	April, 2014	1 year	≥1 year <4 years	Male	No information	No	Salvador	No information				Yes	DTP+Hib+HepB	No	No	No	No	No	No	No	No	No	No	Yes	No	No	No	Yes	April , 2014	Yes	Yes	Yes	Yes	Yes	Yes	No	No	No		No		No		Yes	April , 2014	Yes	April , 2014	Ignored
A	194	May, 2014	04 months	≥4 months <6 months	Female	White	No	Others	Yes	Others		No information	Yes	DTP+Hib+HepB	No	No	No	No	No	No	No	No	Yes	No	No	No	No	No	Yes	May , 2014	Yes	Yes	No	No	No	No	Yes	No	No		No		No		Yes	May , 2014	Yes	May , 2014	Ignored
A	195	June, 2014	02 months	≥2 months <4 months	Male	Mixed race	No	Salvador	No information				Yes	DTP+Hib+HepB	No	No	No	No	No	No	No	Yes	No	No	No	No	No	No	Yes	June , 2014	Yes	Yes	Yes	No	Yes	No	Yes	Yes	No		No		No		Yes	June , 2014	Yes	June , 2014	Negative
A	196	June, 2014	24 years	≥4 years	Female	No information	No	Salvador	No information				No information		No	No	No	No	No	No	No	No	No	No	No	No	No	No	Yes	May , 2014	Yes	Yes	No	No	No	No	No	No	No		No		No		No		Yes	June , 2014	Negative
A	197	July, 2014	41 years	≥4 years	Female	White	No	Salvador	Yes	Work		No information	No information		No	No	No	No	No	No	No	No	No	No	No	No	No	No	Yes	July , 2014	Yes	Yes	No	No	No	Yes	No	No	No		No		No		No		Yes	July , 2014	Negative
A	198	July, 2014	19 years	≥4 years	Male	Mixed race	No	Salvador	No information				No information		No	No	No	No	No	No	No	No	No	No	No	No	No	No	Yes	June , 2014	Yes	No	No	Yes	No	No	No	Yes	No		No		No		No		Yes	July , 2014	Negative
A	199	July, 2014	03 months	≥2 months <4 months	Female	Mixed race	No	Camacari	No information				No information	DTP+Hib+HepB	No	No	No	No	No	No	No	No	No	No	No	No	No	Yes	Yes	July , 2014	Yes	No	No	Yes	No	Yes	No	No	No		No		No		No		Yes	July , 2014	Ignored
A	200	July, 2014	08 months	≥6 months <1 year	Female	White	No	Salvador	No information				Yes	DTP+Hib+HepB	No	No	No	No	No	No	No	No	No	Yes	No	No	No	No	Yes	July , 2014	Yes	No	No	Yes	No	No	No	Yes	No		No		No		No		Yes	July , 2014	Negative
A	201	May, 2014	41 years	≥4 years	Female	Mixed race	No	Salvador	No				No information		No	No	No	No	No	No	No	No	No	No	No	No	No	No	Yes	May , 2014	Yes	Yes	No	Yes	No	No	No	No	No		No		No		Yes	May , 2014	Yes	May , 2014	Positive
A	202	July, 2014	09 years	≥4 years	Female	White	No	Camacari	No information				No information	DTP+Hib	No	No	No	No	No	No	Yes	No	No	No	No	No	No	No	Yes	June , 2014	Yes	No	No	No	No	No	Yes	No	No		No		No		No		Yes	July , 2014	Positive
A	203	July, 2014	50 years	≥4 years	Female	Mixed race	No	Salvador	No information				No information		No	No	No	No	No	No	No	No	No	No	No	No	No	No	Yes	July , 2014	Yes	No	No	No	No	No	No	No	No		No		No		Yes	July , 2014	Yes	July , 2014	Negative
A	205	July, 2014	02 months	≥2 months <4 months	Male	Mixed race	No	Salvador	No information				Yes	DTP+Hib+HepB	No	No	No	No	No	No	No	Yes	No	No	No	No	No	No	Yes	July , 2014	Yes	No	No	Yes	Yes	No	No	No	No		No		No		Yes	July , 2014	Yes	July , 2014	Ignored
A	206	May, 2014	34 years	≥4 years	Female	Black	No	Salvador	No information				No information		No	No	No	No	No	No	No	No	No	No	No	No	No	No	Yes	May , 2014	Yes	No	No	No	No	No	No	No	No		No		No		Yes	April , 2014	Yes	May , 2014	Negative
A	207	May, 2014	20 days	<2 months	Male	Mixed race	No	Salvador	Yes	Residence		Mother	No	DTP+Hib+HepB	No	No	No	No	No	No	No	No	No	No	No	No	Yes	No	Yes	May , 2014	Yes	No	No	No	Yes	No	Yes	No	No		Yes	Others	Yes	Septicemia	Yes	May , 2014	Yes	May , 2014	Ignored
A	208	July, 2014	35 years	≥4 years	Female	Mixed race	No	Salvador	No				No information		No	No	No	No	No	No	No	No	No	No	No	No	No	No	Yes	July , 2014	Yes	Yes	No	No	No	No	Yes	Yes	No		No		No		Yes	July , 2014	Yes	January 7, 2014	Negative
A	209	July, 2014	50 years	≥4 years	Female	Mixed race	No	Salvador	No				No information		No	No	No	No	No	No	No	No	No	No	No	No	No	No	Yes	June , 2014	Yes	Yes	No	No	No	No	No	No	No		No		No		Yes	July , 2014	Yes	July , 2014	Ignored
A	210	July, 2014	33 years	≥4 years	Female	Mixed race	No	Salvador	No				No information		No	No	No	No	No	No	No	No	No	No	No	No	No	No	Yes	July , 2014	Yes	Yes	No	No	No	Yes	No	No	No		No		No		No		No
A	212	January, 2014	04 months	≥4 months <6 months	Female	Mixed race	No	Salvador	No				Yes	DTP+Hib+HepB	No	No	No	No	No	No	No	Yes	No	No	No	No	No	No	Yes	January , 2014	Yes	Yes	No	No	Yes	No	No	No	No		No		No		Yes	January , 2014	Yes	January , 2014	Negative
A	213	July, 2014	45 years	≥4 years	Female	No information	No	Salvador	No				No information		No	No	No	No	No	No	No	No	No	No	No	No	No	No	Yes	July , 2014	Yes	Yes	No	Yes	No	No	No	Yes	Yes	Headache	No		No		Yes	July , 2014	Yes	July , 2014	Negative
A	214	May, 2014	39 years	≥4 years	Male	Mixed race	No	Salvador	No				No information		No	No	No	No	No	No	No	No	No	No	No	No	No	No	Yes	April , 2014	Yes	Yes	No	No	No	No	Yes	No	No		No		No		Yes	May , 2014	Yes	May , 2014	Negative
A	215	July, 2014	16 years	≥4 years	Female	White	No	Salvador	No				No information		No	No	No	No	No	No	No	No	No	No	No	No	No	No	Yes	July , 2014	Yes	No	No	No	No	No	No	No	No		No		No		No		Yes	July , 2014	Negative
A	216	July, 2014	02 years	≥1 year <4 years	Female	Mixed race	No	Salvador	No				Yes	DTP+Hib	No	No	No	Yes	No	No	No	No	No	No	No	No	No	No	Yes	July , 2014	Yes	No	No	No	Yes	Yes	No	No	No		No		No		No		Yes	July , 2014	Ignored
A	217	August, 2014	25 years	≥4 years	Male	White	No	Salvador	Yes	Others		No information	No information		No	No	No	No	No	No	No	No	No	No	No	No	No	No	Yes	August , 2014	Yes	Yes	No	No	No	No	No	No	Yes	Headache	No		No		No		Yes	August , 2014	Negative
A	218	July, 2014	23 years	≥4 years	Female	Mixed race	No	Salvador	Yes	Residence		No information	No information		No	No	No	No	No	No	No	No	No	No	No	No	No	No	Yes	July , 2014	Yes	No	No	No	No	No	No	No	No		No		No		No		Yes	July , 2014	Positive
A	219	April, 2014	06 months	≥6 months <1 year	Female	Mixed race	No	Salvador	No				Yes	DTP+Hib	No	No	Yes	No	No	No	No	No	No	No	No	No	No	No	Yes	March , 2014	Yes	Yes	No	No	Yes	Yes	No	No	No		No		No		Yes	April , 2014	No
A	220	August, 2014	40 years	≥4 years	Female	Mixed race	No	Salvador	No				No information	DTP+Hib+HepB	No	No	No	No	No	No	No	No	No	No	No	No	No	Yes	Yes	August , 2014	Yes	Yes	Yes	No	No	Yes	Yes	No	No		No		No		No information		Yes	August , 2014	Ignored
A	221	July, 2014	27 years	≥4 years	Male	White	No	Salvador	Yes	Residence		Mother	No information	DTP+Hib	No	No	No	No	Yes	No	No	No	No	No	No	No	No	No	Yes	July , 2014	Yes	No	No	No	No	No	No	No	No		No		No		No		Yes	July , 2014	Negative
A	222	August, 2014	10 years	≥4 years	Female	Mixed race	No	Salvador	No				No information		No	No	No	No	No	No	No	No	No	No	No	No	No	No	Yes	August , 2014	Yes	Yes	Yes	No	No	No	No	No	No		No		No		Yes	August , 2014	Yes	August , 2014	Ignored
A	223	September, 2014	11 months	≥6 months <1 year	Male	White	No	Salvador	No information				Yes	DTP+Hib+HepB	No	No	No	No	No	No	No	Yes	No	No	No	No	No	No	Yes	August , 2014	Yes	Yes	Yes	No	Yes	No	No	No	Yes	Choking	No		No		Yes	September , 2014	Yes	September , 2014	Ignored
A	224	September, 2014	22 years	≥4 years	Female	White	No	Salvador	No				No information		No	No	No	No	No	No	No	No	No	No	No	No	No	No	Yes	August , 2014	Yes	No	No	No	No	No	No	No	No		No		No		No		Yes	September , 2014	Negative
A	225	July, 2014	30 years	≥4 years	Male	Black	No	Salvador	No information				No information		No	No	No	No	No	No	No	No	No	No	No	No	No	No	Yes	June , 2014	Yes	Yes	No	No	No	No	No	No	No		No		No		No		Yes	July , 2014	Ignored
A	226	July, 2014	46 years	≥4 years	Female	Mixed race	No	Salvador	No information				No information		No	No	No	No	No	No	No	No	No	No	No	No	No	No	Yes	July , 2014	Yes	Yes	No	No	No	Yes	No	No	No		No		No		No		Yes	July , 2014	Negative
A	227	July, 2014	06 years	≥4 years	Female	White	No	Salvador	No information				Yes	DTP+Hib	No	No	No	No	Yes	No	No	No	No	No	No	No	No	No	Yes	June , 2014	Yes	Yes	No	No	No	Yes	No	No	No		No		No		No		Yes	July , 2014	Negative
A	228	September, 2014	10 years	≥4 years	Female	Mixed race	No	Salvador	No information				No information		No	No	No	No	No	No	No	No	No	No	No	No	No	No	Yes	August , 2014	Yes	Yes	No	No	Yes	Yes	No	No	No		No		No		Yes	September , 2014	Yes	September , 2014	Negative
A	229	September, 2014	83 years	≥4 years	Female	Mixed race	No	Salvador	No information				No information		No	No	No	No	No	No	No	No	No	No	No	No	No	No	Yes	July , 2014	Yes	Yes	No	No	Yes	No	No	No	No		No		No		No		Yes	September , 2014	Negative
A	230	September, 2014	04 months	≥4 months <6 months	Male	Mixed race	No	Salvador	No information				No	DTP+Hib+HepB	No	No	No	No	No	No	No	No	No	No	No	No	Yes	No	Yes	September , 2014	Yes	Yes	Yes	No	No	Yes	No	No	No		No		No		No		Yes	September , 2014	Negative
A	231	April, 2014	02 months	≥2 months <4 months	Male	No information	No	Salvador	No information				No	DTP+Hib+HepB	No	No	No	No	No	No	No	No	No	No	No	No	Yes	No	Yes	April , 2014	Yes	No	No	No	No	No	No	Yes	No		No		No		Yes	April , 2014	Yes	April , 2014	Ignored
A	232	October, 2014	61 years	≥4 years	Female	Mixed race	No	Salvador	No information				No information		No	No	No	No	No	No	No	No	No	No	No	No	No	No	Yes	October , 2014	Yes	No	No	No	No	No	Yes	No	No		No		No		No		Yes	October , 2014	Negative
A	233	September, 2014	15 years	≥4 years	Male	Mixed race	No	Salvador	No information				No information		No	No	No	No	No	No	No	No	No	No	No	No	No	No	Yes	August , 2014	Yes	Yes	No	No	No	Yes	No	No	No		No		No		No		Yes	September , 2014	Negative
A	234	July, 2014	06 months	≥6 months <1 year	Female	Mixed race	No	Salvador	No information				No information	DTP+Hib+HepB	No	No	No	No	No	No	No	No	No	No	No	No	No	Yes	Yes	July , 2014	Yes	No	No	No	No	Yes	No	No	No		No		No		Yes	July , 2014	Yes	July , 2014	Ignored
A	235	September, 2014	07 days	<2 months	Female	Mixed race	No	Salvador	No information				No	DTP+Hib+HepB	No	No	No	No	No	No	No	No	No	No	No	No	Yes	No	Yes	September , 2014	Yes	No	No	No	Yes	No	No	Yes	No		No		No		Yes	September , 2014	Yes	September , 2014	Ignored
A	236	August, 2014	35 years	≥4 years	Female	Mixed race	No	Salvador	No				No information		No	No	No	No	No	No	No	No	No	No	No	No	No	No	Yes	August , 2014	Yes	No	No	Yes	No	No	Yes	No	No		No		No		Yes	August , 2014	Yes	August , 2014	Ignored
A	237	July, 2014	20 days	<2 months	Female	No information	No	Salvador	No				No	DTP+Hib+HepB	No	No	No	No	No	No	No	No	No	No	No	No	Yes	No	Yes	July , 2014	Yes	No	No	Yes	No	No	No	Yes	No		Yes	Others	Yes	Bronchiolitis	Yes	July , 2014	Yes	July , 2014	Positive
A	238	July, 2014	34 years	≥4 years	Female	Mixed race	No	Salvador	No				No information		No	No	No	No	No	No	No	No	No	No	No	No	No	No	Yes	July , 2014	Yes	No	No	No	No	Yes	No	No	No		No		No		Yes	July , 2014	Yes	July , 2014	Negative
A	239	September, 2014	55 years	≥4 years	Female	Mixed race	No	Salvador	No				No information		No	No	No	No	No	No	No	No	No	No	No	No	No	No	Yes	August , 2014	Yes	No	No	Yes	No	No	No	No	No		No		No		No		No
A	240	September, 2014	03 months	≥2 months <4 months	Female	Mixed race	No	Salvador	No				Yes	DTP+Hib+HepB	No	No	No	No	No	No	No	Yes	No	No	No	No	No	No	Yes	August , 2014	Yes	No	No	No	Yes	No	No	No	Yes	Choking	No		No		No		Yes	September , 2014	Ignored
A	241	July, 2014	02 months	≥2 months <4 months	Male	Mixed race	No	Salvador	No information				No information	DTP+Hib+HepB	No	No	No	No	No	No	No	No	No	No	No	No	No	Yes	Yes	July , 2015	Yes	No	No	No	Yes	No	Yes	No	No		No		No		Yes	July , 2015	Yes	July , 2015	Negative
A	242	February, 2015	02 months	≥2 months <4 months	Female	Mixed race	No	Salvador	No information				No information	DTP+Hib+HepB	No	No	No	No	No	No	No	No	No	No	No	No	No	Yes	Yes	February , 2015	Yes	No	No	No	No	Yes	No	No	No		No		No		Yes	February , 2015	Yes	February , 2015	Negative
A	243	October, 2015	45 years	≥4 years	Female	Mixed race	No	Salvador	No information				No information		No	No	No	No	No	No	No	No	No	No	No	No	No	No	Yes	September , 2015	Yes	No	No	No	No	No	No	No	No		No		No		Yes	October , 2015	Yes	October , 2015	Negative
A	244	March, 2015	34 years	≥4 years	Female	Black	No	Salvador	No information				No information		No	No	No	No	No	No	No	No	No	No	No	No	No	No	Yes	March , 2015	Yes	No	No	No	No	Yes	No	No	No		No		No		No		Yes	March , 2015	Negative
A	245	February, 2015	02 years	≥1 year <4 years	Female	No information	No	Salvador	No information				Yes	DTP+Hib	No	No	Yes	No	No	No	No	No	No	No	No	No	No	No	Yes	February , 2015	Yes	No	No	No	No	Yes	No	No	Yes	Facial flush	No		No		No		Yes	February , 2015	Ignored
A	246	October, 2015	05 years	≥4 years	Male	No information	No	Salvador	No information				No information	DTP+Hib	No	No	No	No	No	No	Yes	No	No	No	No	No	No	No	Yes	August , 2015	Yes	No	No	No	No	No	No	No	No		No		No		Yes	October , 2015	Yes	October , 2015	Negative
A	247	September, 2015	02 months	≥2 months <4 months	Male	Mixed race	No	Others	No information				Yes	DTP+Hib+HepB	No	No	No	No	No	No	No	Yes	No	No	No	No	No	No	Yes	September , 2015	Yes	No	No	No	Yes	No	Yes	Yes	No		Yes	Dehydration	No		Yes	September , 2015	No
A	248	October, 2015	04 years	≥4 years	Male	No information	No	Salvador	No information				No information	DTP+Hib	No	No	No	No	No	No	Yes	No	No	No	No	No	No	No	Yes	September , 2015	Yes	No	Yes	No	No	Yes	No	No	No		No		No		Yes	October , 2015	Yes	October , 2015	Ignored
A	249	November, 2015	02 months	≥2 months <4 months	Male	No information	No	Salvador	No information				Yes	DTP+Hib+HepB	No	No	No	No	No	No	No	Yes	No	No	No	No	No	No	Yes	November , 2015	Yes	No	No	Yes	No	No	No	Yes	No		No		No		Yes	November , 2015	Yes	November , 2015	Ignored
A	250	January, 2015	10 years	≥4 years	Female	No information	No	Salvador	No information				No information		No	No	No	No	No	No	No	No	No	No	No	No	No	No	Yes	January , 2015	Yes	Yes	No	No	No	No	No	No	No		No		No		Yes	January , 2015	Yes	January , 2015	Negative
A	251	March, 2015	03 years	≥1 year <4 years	Female	No information	No	Salvador	No				Yes	DTP+Hib	No	No	No	No	Yes	No	No	No	No	No	No	No	No	No	Yes	March , 2015	Yes	No	Yes	No	Yes	No	No	No	No		Yes	Dehydration and Others	Yes	Cardiorespiratory arrest	Yes	March , 2015	Yes	March , 2015	Negative
A	252	April, 2016	24 years	≥4 years	Male	White	No	Salvador	No information				No information		No	No	No	No	No	No	No	No	No	No	No	No	No	No	Yes	March , 2016	Yes	No	No	No	No	No	No	No	No		No		No		Yes	July , 2016	Yes	July , 2016	Negative
A	253	March, 2016	01 year	≥1 year <4 years	Male	Mixed race	No	Salvador	No information				No information	DTP+Hib	No	No	No	No	No	No	Yes	No	No	No	No	No	No	No	Yes	March , 2016	Yes	No	No	Yes	No	Yes	No	No	No		No		No		Yes	March , 2016	Yes	March , 2016	Negative
A	254	May, 2016	08 years	≥4 years	Female	Mixed race	No	Salvador	No information				No information		No	No	No	No	No	No	No	No	No	No	No	No	No	No	Yes	May , 2016	Yes	No	No	No	No	Yes	No	No	No		No		No		Yes	May , 2016	Yes	May , 2016	Negative
A	255	May, 2016	01 month	<2 months	Female	Mixed race	No	Salvador	No information				No	DTP+Hib+HepB	No	No	No	No	No	No	No	No	No	No	No	No	Yes	No	Yes	May , 2016	Yes	No	No	No	No	No	No	Yes	No		No		No		Yes	May , 2016	Yes	May , 2016	Negative
A	256	May, 2016	02 months	≥2 months <4 months	Male	Mixed race	No	Salvador	No information				Yes	DTP+Hib+HepB	No	No	No	No	No	No	No	Yes	No	No	No	No	No	No	Yes	May , 2016	Yes	No	No	No	Yes	No	No	Yes	No		Yes	Pneumonia	No		Yes	May , 2016	Yes	May , 2016	Negative
A	257	June, 2016	28 years	≥4 years	Female	Mixed race	No	Salvador	No information				No information		No	No	No	No	No	No	No	No	No	No	No	No	No	No	Yes	May , 2016	Yes	No	No	No	No	No	No	No	No		No		No		No		No
A	258	December, 2016	03 months	≥2 months <4 months	Male	Mixed race	No	Salvador	No information				Yes	DTP+Hib+HepB	No	No	No	No	No	No	No	Yes	No	No	No	No	No	No	Yes	December , 2016	Yes	No	Yes	No	No	No	No	No	Yes	Hypoxia	No		No		Yes	December , 2016	No
A	259	July, 2016	07 years	≥4 years	Female	Mixed race	No	Salvador	No information				Yes	DTP+Hib	No	No	No	No	Yes	No	No	No	No	No	No	No	No	No	Yes	June , 2016	Yes	Yes	Yes	No	Yes	No	No	Yes	No		No		No		Yes	June , 2016	Yes	June , 2016	Negative
A	260	April, 2016	11 months	≥6 months <1 year	Male	Mixed race	No	Salvador	No information				No information	DTP+Hib+HepB	No	No	No	No	No	No	No	No	No	No	No	No	No	Yes	Yes	April , 2016	Yes	No	No	Yes	No	Yes	No	No	No		No		No		No		No
D	261	August, 2011	06 months	≥6 months <1 year	Male	Black	No	Salvador	No information				No information	DTP+Hib	No	No	No	No	No	No	Yes	No	No	No	No	No	No	No	Yes	August , 2011	Yes	No	No	Yes	No	No	No	Yes	No		No		No		Yes	August , 2011	Yes	August , 2011	Negative
D	262	May, 2011	02 months	≥2 months <4 months	Male	No information	No	Salvador	No information				Yes	DTP+Hib	Yes	No	No	No	No	No	No	No	No	No	No	No	No	No	Yes	May , 2011	Yes	Yes	No	No	Yes	No	Yes	No	Yes	Bradycardia	No		No		Yes	May , 2011	Yes	May , 2011	Negative
D	263	February, 2011	03 months	≥2 months <4 months	Female	No information	No	Salvador	No information				Yes	DTP+Hib	Yes	No	No	No	No	No	No	No	No	No	No	No	No	No	Yes	January , 2011	Yes	Yes	No	Yes	Yes	No	No	No	No		No		No		Yes	February , 2011	No
D	264	January, 2011	02 years	≥1 year <4 years	Female	No information	No	Salvador	No information				Yes	DTP+Hib	No	No	No	Yes	No	No	No	No	No	No	No	No	No	No	Yes	December , 2010	Yes	Yes	No	No	No	Yes	No	No	No		No		No		Yes	January , 2011	No
D	265	January, 2011	01 year	≥1 year <4 years	Male	No information	No	Salvador	No information				Yes	DTP+Hib	No	No	Yes	No	No	No	No	No	No	No	No	No	No	No	Yes	January , 2011	Yes	No	No	Yes	No	Yes	No	Yes	No		No		No		Yes	January , 2011	Yes	January , 2011	Negative
D	266	January, 2012	04 months	≥4 months <6 months	Male	Black	No	Salvador	No information				No information	DTP+Hib	No	No	No	No	No	No	Yes	No	No	No	No	No	No	No	Yes	January , 2012	Yes	Yes	No	No	No	Yes	No	Yes	No		No		No		Yes	January , 2012	Yes	January , 2012	Negative
D	267	September, 2012	01 month	<2 months	Female	No information	No	Salvador	No				No	DTP+Hib	No	No	No	No	No	Yes	No	No	No	No	No	No	No	No	Yes	August , 2012	Yes	Yes	No	No	Yes	Yes	No	Yes	No		No		No		Yes	September , 2012	Yes	September , 2012	Ignored
D	268	November, 2012	01 month	<2 months	Female	No information	No	Salvador	No information				No	DTP+Hib	No	No	No	No	No	Yes	No	No	No	No	No	No	No	No	Yes	November , 2012	Yes	Yes	No	No	Yes	Yes	No	No	No		No		No		Yes	November , 2012	Yes	November , 2012	Negative
D	269	December, 2012	02 months	≥2 months <4 months	Male	No information	No	Salvador	No information				Yes	DTP+Hib+HepB	No	No	No	No	No	No	No	Yes	No	No	No	No	No	No	Yes	December , 2012	Yes	Yes	No	Yes	Yes	No	No	No	No		No		No		Yes	December , 2012	No
D	270	March, 2012	03 months	≥2 months <4 months	Male	Mixed race	No	Salvador	No information				Yes	DTP+Hib	Yes	No	No	No	No	No	No	No	No	No	No	No	No	No	Yes	March , 2012	Yes	Yes	No	No	No	No	No	Yes	No		No		No		Yes	March , 2012	Yes	March , 2012	Ignored
D	271	May, 2012	02 months	≥2 months <4 months	Female	Mixed race	No	Salvador	No information				No	DTP+Hib	No	No	No	No	No	Yes	No	No	No	No	No	No	No	No	Yes	May , 2012	Yes	Yes	No	No	No	Yes	No	Yes	No		No		No		Yes	June , 2012	Yes	June , 2012	Negative
D	272	May, 2012	03 months	≥2 months <4 months	Male	No information	No	Salvador	No information				Yes	DTP+Hib	Yes	No	No	No	No	No	No	No	No	No	No	No	No	No	Yes	May , 2012	Yes	No	No	No	Yes	No	No	Yes	No		No		No		Yes	May , 2012	No
D	273	August, 2012	04 months	≥4 months <6 months	Male	Mixed race	No	Salvador	No				Yes	DTP+Hib	Yes	No	No	No	No	No	No	No	No	No	No	No	No	No	Yes	July , 2012	Yes	Yes	No	No	Yes	Yes	Yes	No	No		No		No		Yes	August , 2012	Yes	August , 2012	Negative
D	274	September, 2012	01 month	<2 months	Male	No information	No	Simoes Filho	No information				No	DTP+Hib	No	No	No	No	No	Yes	No	No	No	No	No	No	No	No	Yes	September , 2012	Yes	No	No	No	No	No	No	Yes	No		No		No		Yes	September , 2012	Yes	September , 2012	Ignored
D	275	May, 2012	02 months	≥2 months <4 months	Female	White	No	Salvador	No information				No	DTP+Hib	No	No	No	No	No	Yes	No	No	No	No	No	No	No	No	Yes	May , 2012	Yes	No	Yes	No	No	No	No	Yes	No		No		No		Yes	May , 2012	Yes	May , 2012	Negative
D	276	April, 2012	03 years	≥1 year <4 years	Female	No information	No	Salvador	No information				Yes	DTP+Hib	No	No	No	Yes	No	No	No	No	No	No	No	No	No	No	Yes	April , 2012	Yes	Yes	No	No	No	No	No	No	No		No		No		Yes	April , 2012	No
D	277	February, 2012	05 months	≥4 months <6 months	Male	No information	No	Others	No information				No	DTP+Hib	No	No	No	No	No	Yes	No	No	No	No	No	No	No	No	Yes	January , 2012	Yes	Yes	No	Yes	Yes	No	No	Yes	No		No		No		Yes	February , 2012	No
D	278	February, 2012	02 months	≥2 months <4 months	Female	White	No	Lauro de Freitas	No information				Yes	DTP+Hib	Yes	No	No	No	No	No	No	No	No	No	No	No	No	No	Yes	January , 2012	Yes	Yes	No	Yes	No	No	No	No	Yes	Tachycardia	Yes	Others	Yes	Pneumothorax	Yes	February , 2012	No
D	279	January, 2014	01 month	<2 months	Female	No information	No	Salvador	No information				No	DTP+Hib+HepB	No	No	No	No	No	No	No	No	No	No	No	No	Yes	No	Yes	January , 2014	Yes	Yes	Yes	No	Yes	No	No	No	No		No		No		Yes	January , 2014	Yes	January , 2014	Positive
D	280	November, 2013	02 months	≥2 months <4 months	Female	Mixed race	No	Salvador	No information				No	DTP+Hib+HepB	No	No	No	No	No	No	No	No	No	No	No	No	Yes	No	Yes	November , 2013	Yes	No	No	No	Yes	Yes	No	Yes	No		No		No		Yes	November , 2013	Yes	November , 2013	Negative
D	281	November, 2013	01 month	<2 months	Male	Black	No	Salvador	No information				No	DTP+Hib+HepB	No	No	No	No	No	No	No	No	No	No	No	No	Yes	No	Yes	November , 2013	Yes	Yes	No	Yes	Yes	No	No	Yes	No		No		No		Yes	December , 2013	Yes	December , 2013	Ignored
D	282	August, 2013	01 month	<2 months	Male	White	No	Salvador	No information				No	DTP+Hib+HepB	No	No	No	No	No	No	No	No	No	No	No	No	Yes	No	Yes	August , 2013	Yes	Yes	No	No	No	No	Yes	No	No		No		No		Yes	August , 2013	No
D	283	January, 2013	04 months	≥4 months <6 months	Male	White	No	Salvador	No				No information	DTP+Hib+HepB	No	No	No	No	No	No	No	No	Yes	No	No	No	No	No	Yes	December , 2012	Yes	Yes	No	No	Yes	No	No	Yes	No		No		No		Yes	January , 2013	Yes	January , 2013	Ignored
D	284	March, 2013	05 months	≥4 months <6 months	Male	No information	No	Salvador	No information				Yes	DTP+Hib+HepB	No	No	No	No	No	No	No	No	Yes	No	No	No	No	No	Yes	March , 2013	Yes	No	No	Yes	Yes	No	No	No	No		No		No		No		No
D	285	August, 2013	03 months	≥2 months <4 months	Female	White	No	Salvador	No information				Yes	DTP+Hib+HepB	No	No	No	No	No	No	No	Yes	No	No	No	No	No	No	Yes	August , 2013	Yes	Yes	Yes	No	Yes	No	No	Yes	No		No		No		Yes	August , 2013	Yes	August , 2013	Negative
D	286	September, 2013	03 months	≥2 months <4 months	Female	Mixed race	No	Salvador	No				Yes	DTP+Hib+HepB	No	No	No	No	No	No	No	Yes	No	No	No	No	No	No	Yes	October , 2013	Yes	No	No	No	Yes	Yes	No	Yes	No		No		No		Yes	October , 2013	Yes	October , 2013	Negative
D	287	September, 2013	01 month	<2 months	Male	Black	No	Simoes Filho	No				No	DTP+Hib+HepB	No	No	No	No	No	No	No	No	No	No	No	No	Yes	No	Yes	September , 2013	Yes	No	Yes	No	Yes	Yes	No	Yes	No		No		No		Yes	September , 2013	Yes	September , 2013	Negative
D	288	October, 2013	03 months	≥2 months <4 months	Female	No information	No	Salvador	No				Yes	DTP+Hib+HepB	No	No	No	No	No	No	No	Yes	No	No	No	No	No	No	Yes	September , 2013	Yes	No	No	No	No	No	No	No	No		No		No		Yes	October , 2013	No
D	289	November, 2013	29 days	<2 months	Male	No information	No	Salvador	No information				No	DTP+Hib+HepB	No	No	No	No	No	No	No	No	No	No	No	No	Yes	No	Yes	November , 2013	Yes	No	No	No	Yes	No	No	Yes	No		No		No		Yes	November , 2013	Yes	November , 2013	Positive
D	290	December, 2013	01 month	<2 months	Female	White	No	Salvador	No information				No	DTP+Hib+HepB	No	No	No	No	No	No	No	No	No	No	No	No	Yes	No	Yes	December , 2013	Yes	Yes	Yes	No	Yes	No	No	Yes	No		No		No		Yes	December , 2013	No
D	291	November, 2013	02 months	≥2 months <4 months	Male	Black	No	Others	No information				No	DTP+Hib+HepB	No	No	No	No	No	No	No	No	No	No	No	No	Yes	No	Yes	November , 2013	Yes	No	No	No	Yes	No	No	No	No		No		No		Yes	November , 2013	Yes	November , 2013	Negative
D	292	August, 2013	02 months	≥2 months <4 months	Female	Mixed race	No	Salvador	No information				Yes	DTP+Hib+HepB	No	No	No	No	No	No	No	Yes	No	No	No	No	No	No	Yes	August , 2013	Yes	No	No	Yes	No	No	No	No	No		Yes	Pneumonia	No		Yes	August , 2013	Yes	August , 2013	Negative
D	293	August, 2013	04 months	≥4 months <6 months	Male	Mixed race	No	Salvador	No information				Yes	DTP+Hib+HepB	No	No	No	No	No	No	No	No	Yes	No	No	No	No	No	Yes	July , 2013	Yes	Yes	No	No	No	No	No	No	No		No		No		Yes	August , 2013	Yes	August , 2013	Negative
D	294	March, 2013	02 months	≥2 months <4 months	Male	White	No	Salvador	No information				No information	DTP+Hib+HepB	No	No	No	No	No	No	No	No	No	No	No	No	No	Yes	Yes	March , 2013	Yes	Yes	No	No	Yes	Yes	No	No	No		No		No		Yes	March , 2013	No
D	295	March, 2013	01 month	<2 months	Female	Mixed race	No	Salvador	No information				No	DTP+Hib+HepB	No	No	No	No	No	No	No	No	No	No	No	No	Yes	No	Yes	March , 2013	Yes	No	No	No	Yes	No	No	No	No		No		No		Yes	March , 2013	Yes	March , 2013	Negative
D	296	March, 2013	01 month	<2 months	Male	Black	No	Salvador	No information				No	DTP+Hib+HepB	No	No	No	No	No	No	No	No	No	No	No	No	Yes	No	Yes	March , 2013	Yes	Yes	Yes	No	Yes	Yes	No	Yes	No		No		No		Yes	March , 2013	Yes	March , 2013	Ignored
D	297	February, 2013	01 month	<2 months	Female	Black	No	Salvador	No information				No	DTP+Hib+HepB	No	No	No	No	No	No	No	No	No	No	No	No	Yes	No	Yes	February , 2013	Yes	No	Yes	No	Yes	No	No	No	No		No		No		Yes	February , 2013	No
D	298	January, 2013	02 months	≥2 months <4 months	Female	Mixed race	No	Salvador	No information				Yes	DTP+Hib+HepB	No	No	No	No	No	No	No	Yes	No	No	No	No	No	No	Yes	January , 2013	Yes	Yes	Yes	No	No	No	No	No	No		No		No		Yes	January , 2013	Yes	January , 2013	Ignored
D	299	January, 2013	09 months	≥6 months <1 year	Female	No information	No	Salvador	No information				Yes	DTP+Hib+HepB	No	No	No	No	No	No	No	No	No	Yes	No	No	No	No	Yes	January , 2013	Yes	No	Yes	Yes	Yes	Yes	No	No	No		No		No		Yes	January , 2013	Yes	January , 2013	Negative
D	300	January, 2013	03 months	≥2 months <4 months	Female	No information	No	Salvador	No information				Yes	DTP+Hib+HepB	No	No	No	No	No	No	No	Yes	No	No	No	No	No	No	Yes	January , 2013	Yes	No	No	Yes	No	Yes	No	No	No		No		No		Yes	January , 2013	Yes	January , 2013	Negative
D	301	October, 2013	02 years	≥1 year <4 years	Male	No information	No	Salvador	No				Yes	DTP+Hib	No	Yes	No	No	No	No	No	No	No	No	No	No	No	No	Yes	October , 2013	Yes	No	No	No	Yes	Yes	No	No	No		No		No		Yes	October , 2013	No
D	302	March, 2013	01 month	<2 months	Male	No information	No	Salvador	No information				No	DTP+Hib+HepB	No	No	No	No	No	No	No	No	No	No	No	No	Yes	No	Yes	March , 2013	Yes	Yes	No	No	Yes	No	No	Yes	No		No		No		Yes	March , 2013	No
D	303	April, 2013	03 years	≥1 year <4 years	Male	No information	No	Salvador	No information				Yes	DTP+Hib	Yes	No	No	No	No	No	No	No	No	No	No	No	No	No	Yes	April , 2013	Yes	No	No	No	No	Yes	No	Yes	No		No		No		Yes	April , 2013	No
D	304	May, 2014	01 month	<2 months	Female	No information	No	Salvador	No				No	DTP+Hib+HepB	No	No	No	No	No	No	No	No	No	No	No	No	Yes	No	Yes	April , 2014	Yes	Yes	No	No	Yes	Yes	No	No	No		Yes	Dehydration	No		Yes	May , 2015	Yes	May , 2015	Negative
D	305	May, 2014	02 months	≥2 months <4 months	Male	No information	No	Salvador	No				Yes	DTP+Hib+HepB	No	No	No	No	No	No	No	Yes	No	No	No	No	No	No	Yes	April , 2014	Yes	Yes	No	Yes	Yes	No	No	Yes	No		No		No		Yes	May , 2014	Yes	May , 2014	Ignored
D	306	April, 2014	03 months	≥2 months <4 months	Female	Black	No	Salvador	No				Yes	DTP+Hib+HepB	No	No	No	No	No	No	No	Yes	No	No	No	No	No	No	Yes	March , 2014	Yes	Yes	Yes	No	No	No	No	Yes	No		No		No		No		No
D	307	July, 2014	02 months	≥2 months <4 months	Male	White	No	Salvador	No				Yes	DTP+Hib+HepB	No	No	No	No	No	No	No	Yes	No	No	No	No	No	No	Yes	July , 2014	Yes	No	No	No	No	No	No	Yes	No		No		No		No		Yes	July , 2014	Negative
D	308	May, 2014	01 month	<2 months	Female	No information	No	Salvador	No				No	DTP+Hib+HepB	No	No	No	No	No	No	No	No	No	No	No	No	Yes	No	Yes	May , 2014	Yes	No	No	No	Yes	No	No	Yes	No		No		No		Yes	May , 2014	Yes	May , 2014	Ignored
D	309	June, 2014	04 months	≥4 months <6 months	Female	Mixed race	No	Salvador	No				Yes	DTP+Hib+HepB	No	No	No	No	No	No	No	No	Yes	No	No	No	No	No	Yes	May , 2014	Yes	Yes	Yes	No	Yes	Yes	No	No	No		No		No		Yes	June , 2014	Yes	June , 2014	Negative
D	310	August, 2014	03 months	≥2 months <4 months	Male	Black	No	Salvador	No				Yes	DTP+Hib+HepB	No	No	No	No	No	No	No	Yes	No	No	No	No	No	No	Yes	August , 2014	Yes	No	No	No	No	No	No	Yes	No		No		No		Yes	August , 2014	Yes	August , 2014	Ignored
D	311	October, 2014	03 months	≥2 months <4 months	Male	No information	No	Others	No				Yes	DTP+Hib+HepB	No	No	No	No	No	No	No	Yes	No	No	No	No	No	No	Yes	October , 2014	Yes	Yes	No	No	No	No	No	No	No		No		No		Yes	October , 2014	Yes	October , 2014	Negative
D	312	November, 2014	02 months	≥2 months <4 months	Male	No information	No	Lauro de Freitas	No				Yes	DTP+Hib+HepB	No	No	No	No	No	No	No	Yes	No	No	No	No	No	No	Yes	October , 2014	Yes	Yes	No	No	Yes	Yes	No	Yes	No		No		No		Yes	November , 2014	Yes	November , 2014	Negative
D	313	September, 2014	02 months	≥2 months <4 months	Female	No information	No	Salvador	No				Yes	DTP+Hib+HepB	No	No	No	No	No	No	No	Yes	No	No	No	No	No	No	Yes	September , 2014	Yes	Yes	No	No	No	Yes	No	Yes	No		No		No		Yes	September , 2014	Yes	September , 2014	Ignored
D	314	January, 2014	02 months	≥2 months <4 months	Female	Mixed race	No	Others	No information				No	DTP+Hib+HepB	No	No	No	No	No	No	No	No	No	No	No	No	Yes	No	Yes	January , 2014	Yes	Yes	Yes	No	Yes	No	No	No	No		No		No		Yes	January , 2014	Yes	January , 2014	Positive
D	315	March, 2014	02 months	≥2 months <4 months	Female	No information	No	Salvador	No information				No	DTP+Hib+HepB	No	No	No	No	No	No	No	No	No	No	No	No	Yes	No	Yes	February , 2014	Yes	Yes	No	Yes	No	Yes	No	No	No		No		No		Yes	March , 2014	No
D	316	May, 2014	07 months	≥6 months <1 year	Male	Mixed race	No	Salvador	No information				Yes	DTP+Hib+HepB	No	No	No	No	No	No	No	No	Yes	No	No	No	No	No	Yes	May , 2014	Yes	No	No	Yes	No	Yes	No	Yes	No		No		No		Yes	May , 2014	No
D	317	February, 2014	04 months	≥4 months <6 months	Female	Mixed race	No	Salvador	No information				Yes	DTP+Hib+HepB	No	No	No	No	No	No	No	No	Yes	No	No	No	No	No	Yes	February , 2014	Yes	No	Yes	No	Yes	No	No	Yes	No		No		No		Yes	February , 2014	Yes	February , 2014	Negative
D	318	May, 2014	04 mesees	≥4 months <6 months	Female	No information	No	Salvador	No information				Yes	DTP+Hib+HepB	No	No	No	No	No	No	No	No	Yes	No	No	No	No	No	Yes	May , 2014	Yes	No	No	Yes	No	No	No	No	No		No		No		Yes	May , 2014	Yes	June , 2014	Negative
D	319	June, 2014	04 months	≥4 months <6 months	Female	No information	No	Salvador	No information				No information	DTP+Hib+HepB	No	No	No	No	No	No	No	No	No	No	No	No	No	Yes	Yes	June , 2014	Yes	No	No	Yes	No	No	No	Yes	No		No		No		Yes	June , 2014	Yes	June , 2014	Negative
D	320	June, 2014	04 months	≥4 months <6 months	Male	Black	No	Salvador	No information				Yes	DTP+Hib+HepB	No	No	No	No	No	No	No	No	Yes	No	No	No	No	No	Yes	June , 2014	Yes	Yes	No	Yes	Yes	No	No	Yes	No		No		No		Yes	June , 2014	Yes	June , 2014	Negative
D	321	May, 2014	01 month	<2 months	Male	No information	No	Salvador	No information				No	DTP+Hib+HepB	No	No	No	No	No	No	No	No	No	No	No	No	Yes	No	Yes	May , 2014	Yes	Yes	No	No	Yes	Yes	Yes	Yes	No		No		No		Yes	May , 2014	Yes	May , 2014	Negative
D	322	July, 2014	04 months	≥4 months <6 months	Female	No information	No	Salvador	No information				Yes	DTP+Hib+HepB	No	No	No	No	No	No	No	No	Yes	No	No	No	No	No	Yes	July , 2014	Yes	Yes	No	No	Yes	No	No	Yes	No		Yes	Pneumonia	No		Yes	April , 2014	No
D	323	June, 2014	03 months	≥2 months <4 months	Male	Black	No	Salvador	No information				Yes	DTP+Hib+HepB	No	No	No	No	No	No	No	Yes	No	No	No	No	No	No	Yes	June , 2014	Yes	Yes	No	No	Yes	Yes	No	Yes	No		No		No		Yes	June , 2014	Yes	June , 2014	Negative
D	324	August, 2014	01 month	<2 months	Female	White	No	Others	No information				No	DTP+Hib+HepB	No	No	No	No	No	No	No	No	No	No	No	No	Yes	No	Yes	August , 2014	Yes	Yes	No	No	Yes	No	No	Yes	No		Yes	Others	Yes	Hypoxia	Yes	August , 2014	Yes	August , 2014	Ignored
D	325	November, 2014	03 months	≥2 months <4 months	Male	No information	No	Salvador	No information				No	DTP+Hib+HepB	No	No	No	No	No	No	No	No	No	No	No	No	Yes	No	Yes	November , 2014	Yes	No	No	No	No	No	No	No	No		No		No		Yes	November , 2014	Yes	November , 2014	Negative
D	326	November, 2014	01 month	<2 months	Male	Black	No	Dias Davila	No information				No	DTP+Hib+HepB	No	No	No	No	No	No	No	No	No	No	No	No	Yes	No	Yes	November , 2014	Yes	No	No	No	Yes	No	No	No	No		No		No		Yes	November , 2014	Yes	November , 2014	Ignored
D	327	December, 2014	03 months	≥2 months <4 months	Male	No information	No	Others	No information				Yes	DTP+Hib+HepB	No	No	No	No	No	No	No	Yes	No	No	No	No	No	No	Yes	November , 2014	Yes	No	Yes	No	No	No	No	Yes	No		No		No		Yes	December , 2014	Yes	December , 2014	Ignored
D	328	September, 2014	06 months	≥6 months <1 year	Female	No information	No	Salvador	No information				Yes	DTP+Hib+HepB	No	No	No	No	No	No	No	No	No	Yes	No	No	No	No	Yes	September , 2014	Yes	No	No	No	Yes	No	No	No	No		No		No		Yes	September , 2014	Yes	September , 2014	Ignored
D	329	October, 2014	06 months	≥6 months <1 year	Female	No information	No	Salvador	No information				Yes	DTP+Hib+HepB	No	No	No	No	No	No	No	No	No	Yes	No	No	No	No	Yes	October , 2014	Yes	Yes	No	Yes	Yes	Yes	No	Yes	No		No		No		Yes	October , 2014	Yes	October , 2014	Positive
D	330	September, 2014	02 months	≥2 months <4 months	Female	No information	No	Others	No				No	DTP+Hib+HepB	No	No	No	No	No	No	No	No	No	No	No	No	Yes	No	Yes	September , 2014	Yes	Yes	No	Yes	Yes	Yes	No	No	Yes	Tachycardia	No		No		Yes	September , 2014	Yes	September , 2014	Ignored
D	331	March, 2014	01 month	<2 months	Female	No information	No	Lauro de Freitas	No information				No	DTP+Hib+HepB	No	No	No	No	No	No	No	No	No	No	No	No	Yes	No	Yes	March , 2014	Yes	Yes	No	No	Yes	No	No	No	No		No		No		Yes	March , 2014	No
D	332	February, 2014	01 month	<2 months	Female	No information	No	Lauro de Freitas	No information				No	DTP+Hib+HepB	No	No	No	No	No	No	No	No	No	No	No	No	Yes	No	Yes	February , 2014	Yes	No	No	No	Yes	Yes	No	Yes	No		No		No		Yes	February , 2014	Yes	February , 2014	Negative
D	333	March, 2014	02 months	≥2 months <4 months	Male	Mixed race	No	Salvador	No information				No	DTP+Hib+HepB	No	No	No	No	No	No	No	No	No	No	No	No	Yes	No	Yes	March , 2014	Yes	Yes	No	Yes	No	No	Yes	Yes	No		No		No		Yes	March , 2014	Yes	March , 2014	Ignored
D	334	April, 2014	02 months	≥2 months <4 months	Male	Black	No	Salvador	No information				Yes	DTP+Hib+HepB	No	No	No	No	No	No	No	Yes	No	No	No	No	No	No	Yes	April , 2014	Yes	Yes	No	No	No	No	No	Yes	No		No		No		Yes	April , 2014	Yes	April , 2014	Ignored
D	335	April, 2014	01 month	<2 months	Male	Mixed race	No	Others	No information				No	DTP+Hib+HepB	No	No	No	No	No	No	No	No	No	No	No	No	Yes	No	Yes	April , 2014	Yes	Yes	No	Yes	Yes	Yes	No	No	No		Yes	Innutrition	No		Yes	April , 2014	Yes	April , 2014	Ignored
D	336	May, 2014	01 month	<2 months	Male	Black	No	Salvador	No information				No	DTP+Hib+HepB	No	No	No	No	No	No	No	No	No	No	No	No	Yes	No	Yes	May , 2014	Yes	Yes	Yes	No	Yes	No	No	Yes	No		No		No		Yes	May , 2014	Yes	May , 2014	Ignored
D	337	March, 2014	05 months	≥4 months <6 months	Male	Black	No	Salvador	No information				Yes	DTP+Hib+HepB	No	No	No	No	No	No	No	No	Yes	No	No	No	No	No	Yes	March , 2014	Yes	No	No	Yes	No	No	No	Yes	No		No		No		Yes	March , 2014	Yes	March , 2014	Negative
D	338	April, 2014	03 months	≥2 months <4 months	Male	Black	No	Salvador	No information				No	DTP+Hib+HepB	No	No	No	No	No	No	No	No	No	No	No	No	Yes	No	Yes	April , 2014	Yes	Yes	No	No	No	No	Yes	Yes	No		No		No		Yes	April , 2014	Yes	April , 2014	Ignored
D	339	May, 2014	02 months	≥2 months <4 months	Male	Black	No	Salvador	No				Yes	DTP+Hib+HepB	No	No	No	No	No	No	No	Yes	No	No	No	No	No	No	Yes	May , 2014	Yes	Yes	No	No	Yes	Yes	No	Yes	No		No		No		Yes	May , 2014	No
D	340	February, 2014	03 months	≥2 months <4 months	Male	Mixed race	No	Salvador	No information				No information	DTP+Hib+HepB	No	No	No	No	No	No	No	No	No	No	No	No	No	Yes	Yes	January , 2014	Yes	Yes	No	Yes	No	No	No	Yes	No		No		No		Yes	February , 2014	No
D	341	February, 2014	03 months	≥2 months <4 months	Male	Mixed race	No	Lauro de Freitas	No information				No	DTP+Hib+HepB	No	No	No	No	No	No	No	No	No	No	No	No	Yes	No	Yes	January , 2014	Yes	Yes	No	No	Yes	No	No	No	No		No		No		Yes	February , 2014	Yes	February , 2014	Positive
D	342	February, 2014	02 months	≥2 months <4 months	Female	Black	No	Salvador	No information				Yes	DTP+Hib+HepB	No	No	No	No	No	No	No	Yes	No	No	No	No	No	No	Yes	February , 2014	Yes	Yes	No	No	Yes	No	No	No	No		No		No		Yes	February , 2014	Yes	February , 2014	Positive
D	343	February, 2014	07 months	≥6 months <1 year	Female	No information	No	Simoes Filho	No				Yes	DTP+Hib+HepB	No	No	No	No	No	No	No	No	No	Yes	No	No	No	No	Yes	January , 2014	Yes	Yes	No	Yes	Yes	Yes	No	Yes	No		No		No		Yes	February , 2014	Yes	February , 2014	Negative
D	344	February, 2014	02 months	≥2 months <4 months	Male	No information	No	Salvador	No information				No	DTP+Hib+HepB	No	No	No	No	No	No	No	No	No	No	No	No	Yes	No	Yes	February , 2014	Yes	No	No	Yes	No	No	No	No	No		No		No		Yes	February , 2014	Yes	February , 2014	Negative
D	345	January, 2014	04 months	≥4 months <6 months	Male	Mixed race	No	Others	No information				Yes	DTP+Hib+HepB	No	No	No	No	No	No	No	Yes	No	No	No	No	No	No	Yes	January , 2014	Yes	Yes	No	Yes	Yes	Yes	No	Yes	No		No		No		Yes	January , 2014	Yes	January , 2014	Ignored
D	346	January, 2014	29 days	<2 months	Male	Black	No	Salvador	No				No	DTP+Hib+HepB	No	No	No	No	No	No	No	No	No	No	No	No	Yes	No	Yes	January , 2014	Yes	Yes	Yes	Yes	Yes	Yes	No	No	No		No		No		No		Yes	January , 2014	Ignored
D	347	March, 2014	01 month	<2 months	Female	No information	No	Salvador	No information				No	DTP+Hib+HepB	No	No	No	No	No	No	No	No	No	No	No	No	Yes	No	Yes	March , 2014	Yes	No	Yes	No	Yes	No	No	Yes	No		No		No		Yes	March , 2014	No
D	348	January, 2015	07 months	≥6 months <1 year	Female	No information	No	Others	No				No information	DTP+Hib+HepB	No	No	No	No	No	No	No	No	No	No	No	No	No	Yes	Yes	December , 2014	Yes	No	No	Yes	No	No	No	Yes	No		No		No		Yes	January , 2015	Yes	January , 2015	Negative
D	349	March, 2015	09 years	≥4 years	Female	Black	No	Salvador	No information				Yes	DTP+Hib	No	No	No	No	Yes	No	No	No	No	No	No	No	No	No	Yes	January , 2015	Yes	No	Yes	Yes	No	No	No	No	No		No		No		Yes	March , 2015	No
D	350	January, 2015	02 months	≥2 months <4 months	Male	No information	No	Salvador	No information				No	DTP+Hib+HepB	No	No	No	No	No	No	No	No	No	No	No	No	Yes	No	Yes	January , 2015	Yes	No	No	No	No	No	No	No	No		No		No		Yes	January , 2015	Yes	February , 2015	Negative
D	351	August, 2015	03 months	≥2 months <4 months	Female	Black	No	Camacari	No information				Yes	DTP+Hib+HepB	No	No	No	No	No	No	No	Yes	No	No	No	No	No	No	Yes	July , 2015	Yes	No	No	Yes	No	Yes	No	No	No		No		No		Yes	August , 2015	Yes	August , 2015	Ignored
D	352	August, 2015	02 months	≥2 months <4 months	Female	No information	No	Salvador	No information				Yes	DTP+Hib+HepB	No	No	No	No	No	No	No	Yes	No	No	No	No	No	No	Yes	August , 2015	Yes	No	No	Yes	Yes	Yes	No	No	No		No		No		Yes	August , 2015	Yes	August , 2015	Ignored
D	353	March, 2015	02 months	≥2 months <4 months	Male	Black	No	Salvador	No				Yes	DTP+Hib+HepB	No	No	No	No	No	No	No	Yes	No	No	No	No	No	No	Yes	March , 2015	Yes	No	No	No	No	No	No	Yes	No		No		No		Yes	March , 2015	Yes	March , 2015	Negative
D	354	August, 2015	02 months	≥2 months <4 months	Male	Black	No	Salvador	No information				Yes	DTP+Hib+HepB	No	No	No	No	No	No	No	Yes	No	No	No	No	No	No	Yes	August , 2015	Yes	No	Yes	No	No	No	No	No	No		No		No		Yes	August , 2015	Yes	August , 2015	Ignored
D	355	April, 2016	03 months	≥2 months <4 months	Female	Black	No	Salvador	No information				No	DTP+Hib+HepB	No	No	No	No	No	No	No	No	No	No	No	No	Yes	No	Yes	April , 2016	Yes	No	No	Yes	No	No	No	Yes	No		No		No		Yes	April , 2016	Yes	April , 2016	Ignored
D	356	March, 2016	08 months	≥6 months <1 year	Female	No information	No	Salvador	No				Yes	DTP+Hib+HepB	No	No	No	No	No	No	No	No	No	Yes	No	No	No	No	Yes	March , 2016	Yes	Yes	No	No	No	No	No	Yes	No		No		No		Yes	March , 2016	Yes	March , 2016	Negative
D	357	January, 2016	05 years	≥4 years	Female	No information	No	Lauro de Freitas	No				Yes	DTP+Hib	No	No	No	No	Yes	No	No	No	No	No	No	No	No	No	Yes	January , 2016	Yes	No	Yes	Yes	No	Yes	No	No	No		No		No		Yes	January , 2016	Yes	January , 2016	Negative
C	358	October, 2011	02 months	≥2 months <4 months	Male	Mixed race	No	Camacari	No information				No information	DTP+Hib	No	No	No	No	No	No	Yes	No	No	No	No	No	No	No	Yes	October , 2011	Yes	Yes	No	No	No	Yes	No	No	No		No		No		Yes	October , 2011	No
C	359	February, 2011	28 days	<2 months	Female	No information	No	Salvador	No				No	DTP+Hib	No	No	No	No	No	Yes	No	No	No	No	No	No	No	No	Yes	January , 2011	Yes	No	Yes	No	Yes	Yes	No	No	No		No		No		Yes	February , 2011	Yes	February , 2011	Positive
C	360	July, 2011	01 month	<2 months	Female	No information	No	Others	No				No	DTP+Hib	No	No	No	No	No	Yes	No	No	No	No	No	No	No	No	Yes	July , 2011	Yes	No	No	No	Yes	No	No	No	No		Yes	Others	Yes	Atelectasis	Yes	July , 2011	No
C	361	December, 2011	04 months	≥4 months <6 months	Female	No information	No	Salvador	No				No information	DTP+Hib	No	No	No	No	No	No	Yes	No	No	No	No	No	No	No	Yes	December , 2011	Yes	No	No	No	Yes	No	No	No	No		No		No		Yes	December , 2011	No
C	362	February, 2011	01 month	<2 months	Male	Mixed race	No	Others	No				No	DTP+Hib	No	No	No	No	No	Yes	No	No	No	No	No	No	No	No	Yes	January , 2011	Yes	Yes	No	No	No	No	No	No	No		Yes	Encephalopaty	No		Yes	February , 2011	No
C	363	January, 2012	11 months	≥6 months <1 year	Male	No information	No	Salvador	No information				No information	DTP+Hib	No	No	No	No	No	No	Yes	No	No	No	No	No	No	No	Yes	January , 2012	Yes	Yes	No	Yes	No	Yes	No	No	No		No		No		Yes	January , 2012	No
C	364	July, 2012	02 months	≥2 months <4 months	Female	No information	No	Salvador	No information				No	DTP+Hib	No	No	No	No	No	Yes	No	No	No	No	No	No	No	No	Yes	June , 2012	Yes	Yes	No	No	Yes	No	No	No	No		No		No		Yes	July , 2012	Yes	July , 2012	Negative
C	365	May, 2012	01 month	<2 months	Female	Mixed race	No	Salvador	No information				No	DTP+Hib	No	No	No	No	No	Yes	No	No	No	No	No	No	No	No	Yes	May , 2012	Yes	No	No	No	No	Yes	No	No	No		No		No		Yes	May , 2012	Yes	May , 2012	Ignored
C	366	April, 2012	03 months	≥2 months <4 months	Female	No information	No	Salvador	Yes	Others	Orphanage	No information	No	DTP+Hib	No	No	No	No	No	Yes	No	No	No	No	No	No	No	No	Yes	April , 2012	Yes	No	No	No	Yes	No	No	Yes	No		No		No		Yes	April , 2012	No
C	367	February, 2012	04 months	≥4 months <6 months	Female	White	No	Salvador	No information				Yes	DTP+Hib	No	Yes	No	No	No	No	No	No	No	No	No	No	No	No	Yes	January , 2012	Yes	Yes	Yes	No	No	No	No	No	No		No		No		Yes	February , 2012	Yes	February , 2012	Ignored
C	368	August, 2012	07 months	≥6 months <1 year	Male	No information	No	Salvador	No				Yes	DTP+Hib	No	No	Yes	No	No	No	No	No	No	No	No	No	No	No	Yes	August , 2012	Yes	Yes	No	No	Yes	No	No	Yes	No		No		No		Yes	August , 2012	No
C	369	May, 2012	02 months	≥2 months <4 months	Male	Black	No	Salvador	No information				No	DTP+Hib	No	No	No	No	No	Yes	No	No	No	No	No	No	No	No	Yes	May , 2012	Yes	Yes	No	No	No	No	No	Yes	No		No		No		Yes	May , 2012	Yes	May , 2012	Negative
C	370	December, 2012	02 months	≥2 months <4 months	Male	No information	No	Salvador	No information				No	DTP+Hib	No	No	No	No	No	Yes	No	No	No	No	No	No	No	No	Yes	December , 2012	Yes	No	No	No	Yes	No	No	Yes	No		No		No		Yes	December , 2012	Yes	December , 2012	Ignored
C	371	November, 2013	3 months	≥2 months <4 months	Female	Mixed race	No	Salvador	No				Yes	DTP+Hib+HepB	No	No	No	No	No	No	No	Yes	No	No	No	No	No	No	Yes	November , 2013	Yes	Yes	No	Yes	No	Yes	No	No	No		No		No		Yes	November , 2013	Yes	November , 2013	Negative
C	372	July, 2013	04 months	≥4 months <6 months	Female	Mixed race	No	Salvador	No information				Yes	DTP+Hib+HepB	No	No	No	No	No	No	No	Yes	No	No	No	No	No	No	Yes	July , 2013	Yes	Yes	No	Yes	No	Yes	Yes	No	No		No		No		Yes	July , 2013	No
C	373	December, 2013	02 months	≥2 months <4 months	Male	Mixed race	No	Salvador	Yes	Residence		Brothers	Yes	DTP+Hib+HepB	No	No	No	No	No	No	No	Yes	No	No	No	No	No	No	Yes	December , 2013	Yes	No	Yes	Yes	Yes	Yes	No	No	No		No		No		Yes	December , 2013	Yes	December , 2013	Negative
C	374	September, 2013	05 months	≥4 months <6 months	Female	Mixed race	No	Salvador	Yes	Residence		No information	Yes	DTP+Hib+HepB	No	No	No	No	No	No	No	No	Yes	No	No	No	No	No	Yes	August , 2013	Yes	Yes	No	Yes	Yes	No	No	No	No		No		No		Yes	September , 2013	Yes	September , 2013	Ignored
C	375	November, 2013	01 month	<2 months	Male	Mixed race	No	Salvador	Yes	Residence		Mother	No	DTP+Hib+HepB	No	No	No	No	No	No	No	No	No	No	No	No	Yes	No	Yes	November , 2013	Yes	No	No	Yes	Yes	No	No	No	No		No		No		Yes	November , 2013	Yes	November , 2013	Positive
C	376	November, 2013	01 month	<2 months	Male	Mixed race	No	Salvador	No information				No	DTP+Hib+HepB	No	No	No	No	No	No	No	No	No	No	No	No	Yes	No	Yes	November , 2013	Yes	No	No	Yes	Yes	Yes	No	No	No		No		No		Yes	November , 2013	Yes	November , 2013	Positive
C	377	March, 2013	08 months	≥6 months <1 year	Male	Mixed race	No	Salvador	No information				No information	DTP+Hib	No	No	No	No	No	No	Yes	No	No	No	No	No	No	No	Yes	March , 2013	Yes	Yes	No	Yes	No	No	No	Yes	No		No		No		Yes	March , 2013	No
C	378	January, 2013	02 years	≥1 year <4 years	Female	No information	No	Salvador	No information				No information	DTP+Hib	No	No	No	No	No	No	Yes	No	No	No	No	No	No	No	Yes	December , 2012	Yes	No	No	No	Yes	Yes	No	No	No		No		No		Yes	January , 2013	Yes	January , 2013	Ignored
C	379	January, 2013	04 months	≥4 months <6 months	Male	Mixed race	No	Salvador	No information				Yes	DTP+Hib+HepB	No	No	No	No	No	No	No	Yes	No	No	No	No	No	No	Yes	January , 2013	Yes	No	No	Yes	Yes	Yes	No	Yes	No		No		No		Yes	January , 2013	Yes	January , 2013	Negative
C	380	March, 2013	06 months	≥6 months <1 year	Female	Mixed race	No	Salvador	No information				No information	DTP+Hib	No	No	No	No	No	No	Yes	No	No	No	No	No	No	No	Yes	March , 2013	Yes	No	No	Yes	No	Yes	No	Yes	No		No		No		Yes	March , 2013	Yes	March , 2013	Ignored
C	381	March, 2013	04 months	≥4 months <6 months	Female	Mixed race	No	Salvador	Yes	Residence		No information	Yes	DTP+Hib	Yes	No	No	No	No	No	No	No	No	No	No	No	No	No	Yes	March , 2013	Yes	Yes	No	Yes	Yes	No	No	No	No		No		No		Yes	March , 2013	Yes	March , 2013	Ignored
C	382	April, 2013	20 days	<2 months	Male	No information	No	Salvador	No information				No	DTP+Hib+HepB	No	No	No	No	No	No	No	No	No	No	No	No	Yes	No	Yes	April , 2013	Yes	No	Yes	No	No	Yes	No	Yes	No		No		No		Yes	April , 2013	Yes	April , 2013	Ignored
C	383	April, 2013	01 month	<2 months	Male	Mixed race	No	Salvador	No information				No	DTP+Hib+HepB	No	No	No	No	No	No	No	No	No	No	No	No	Yes	No	Yes	March , 2013	Yes	Yes	No	No	No	No	No	Yes	No		No		No		Yes	March , 2013	Yes	April , 2013	Ignored
C	384	May, 2013	04 months	≥4 months <6 months	Female	Mixed race	No	Salvador	No information				Yes	DTP+Hib+HepB	No	No	No	No	No	No	No	No	Yes	No	No	No	No	No	Yes	May , 2013	Yes	No	No	No	No	No	No	Yes	No		Yes	Pneumonia	No		Yes	May , 2013	Yes	May , 2013	Negative
C	385	February, 2013	01 month	<2 months	Female	No information	No	Simoes Filho	No				No	DTP+Hib+HepB	No	No	No	No	No	No	No	No	No	No	No	No	Yes	No	Yes	January , 2013	Yes	Yes	No	No	Yes	Yes	No	No	No		No		No		Yes	February , 2013	Yes	February , 2013	Ignored
C	386	March, 2013	07 months	≥6 months <1 year	Male	Mixed race	No	Salvador	No				No information	DTP+Hib	No	No	No	No	No	No	Yes	No	No	No	No	No	No	No	Yes	March , 2013	Yes	Yes	No	No	Yes	No	No	Yes	No		No		No		Yes	March , 2013	No
C	387	April, 2013	02 months	≥2 months <4 months	Male	Mixed race	No	Salvador	No information				No information	DTP+Hib+HepB	No	No	No	No	No	No	No	No	No	No	No	No	No	Yes	Yes	April , 2013	Yes	No	No	Yes	No	Yes	No	No	Yes	Inapetence	No		No		Yes	April , 2013	No
C	388	March, 2013	01 month	<2 months	Female	Mixed race	No	Salvador	No information				No	DTP+Hib+HepB	No	No	No	No	No	No	No	No	No	No	No	No	Yes	No	Yes	February , 2013	Yes	No	No	No	Yes	No	No	Yes	No		Yes	Pneumonia	No		Yes	March , 2013	No
C	389	May, 2013	01 month	<2 months	Female	Mixed race	No	Salvador	No information				No	DTP+Hib+HepB	No	No	No	No	No	No	No	No	No	No	No	No	Yes	No	Yes	May , 2013	Yes	No	No	No	Yes	Yes	No	No	No		No		No		Yes	May , 2013	Yes	June , 2013	Negative
C	390	July, 2013	06 months	≥6 months <1 year	Female	Mixed race	No	Salvador	No information				Yes	DTP+Hib+HepB	No	No	No	No	No	No	No	Yes	No	No	No	No	No	No	Yes	June , 2013	Yes	No	No	No	No	No	No	Yes	No		No		No		Yes	July , 2013	No
C	391	May, 2013	02 months	≥2 months <4 months	Female	No information	No	Salvador	No information				No	DTP+Hib+HepB	No	No	No	No	No	No	No	No	No	No	No	No	Yes	No	Yes	May , 2013	Yes	Yes	No	Yes	Yes	No	No	No	No		No		No		Yes	May , 2013	No
C	392	May, 2013	01 month	<2 months	Female	Mixed race	No	Salvador	No information				No	DTP+Hib+HepB	No	No	No	No	No	No	No	No	No	No	No	No	Yes	No	Yes	May , 2013	Yes	Yes	No	No	Yes	No	No	No	No		No		No		Yes	May , 2013	No
C	393	August, 2013	02 months	≥2 months <4 months	Female	Mixed race	No	Salvador	No information				No	DTP+Hib+HepB	No	No	No	No	No	No	No	No	No	No	No	No	Yes	No	Yes	August , 2013	Yes	No	No	Yes	No	No	No	No	No		Yes	Innutrition and Others	Yes	Anemia	Yes	August , 2013	No
C	395	July, 2013	04 months	≥4 months <6 months	Female	Mixed race	No	Salvador	No information				No information	DTP+Hib+HepB	No	No	No	No	No	No	No	No	Yes	No	No	No	No	No	Yes	July , 2013	Yes	Yes	No	No	No	Yes	Yes	Yes	No		No		No		Yes	July , 2013	Yes	July , 2013	Ignored
C	396	September, 2013	03 months	≥2 months <4 months	Male	Mixed race	No	Salvador	No information				No information	DTP+Hib+HepB	No	No	No	No	No	No	No	No	No	No	No	No	No	Yes	Yes	September , 2013	Yes	Yes	Yes	No	No	Yes	No	No	No		No		No		Yes	September , 2013	Yes	September , 2013	Positive
C	397	December, 2013	01 month	<2 months	Female	Mixed race	No	Salvador	No				No	DTP+Hib+HepB	No	No	No	No	No	No	No	No	No	No	No	No	Yes	No	Yes	December , 2013	Yes	No	No	No	Yes	Yes	Yes	No	No		Yes		No		Yes	December , 2013	Yes	December , 2013	Ignored
C	398	August, 2013	01 month	<2 months	Female	Mixed race	No	Salvador	No				No	DTP+Hib+HepB	No	No	No	No	No	No	No	No	No	No	No	No	Yes	No	Yes	August , 2013	Yes	Yes	No	No	No	No	No	No	No		No		No		Yes	August , 2013	Yes	August , 2013	Positive
C	399	July, 2013	04 months	≥4 months <6 months	Female	White	No	Salvador	No information				Yes	DTP+Hib+HepB	No	No	No	No	No	No	No	Yes	No	No	No	No	No	No	Yes	July , 2013	Yes	Yes	Yes	Yes	No	Yes	Yes	No	No		No		No		Yes	July , 2013	Yes	July , 2013	Ignored
C	400	December, 2013	01 month	<2 months	Male	Mixed race	No	Others	No				No	DTP+Hib+HepB	No	No	No	No	No	No	No	No	No	No	No	No	Yes	No	Yes	December , 2013	Yes	Yes	No	Yes	Yes	Yes	No	No	No		Yes	Pneumonia	No		Yes	December , 2013	No information
C	401	September, 2013	14 days	<2 months	Female	Mixed race	No	Salvador	No				No	DTP+Hib+HepB	No	No	No	No	No	No	No	No	No	No	No	No	Yes	No	Yes	September , 2013	Yes	No	No	No	No	No	No	No	No		No		No		No		Yes	December , 2013	Ignored
C	402	May, 2014	01 month	<2 months	Male	Mixed race	No	Salvador	No information				No	DTP+Hib+HepB	No	No	No	No	No	No	No	No	No	No	No	No	Yes	No	Yes	May , 2014	Yes	No	No	No	Yes	No	No	No	No		No		No		Yes	May , 2014	Yes	May , 2014	Ignored
C	403	August, 2014	09 months	≥6 months <1 year	Male	Mixed race	No	Salvador	No				Yes	DTP+Hib+HepB	No	No	No	No	No	No	No	No	No	Yes	No	No	No	No	Yes	August , 2014	Yes	No	No	No	No	No	No	Yes	No		Yes	Dehydration	No		Yes	August , 2014	Yes	August , 2014	Positive
C	404	January, 2014	02 months	≥2 months <4 months	Female	Mixed race	No	Salvador	No				Yes	DTP+Hib+HepB	No	No	No	No	No	No	No	Yes	No	No	No	No	No	No	Yes	December , 2013	Yes	Yes	No	Yes	No	No	No	No	No		No		No		Yes	January , 2014	Yes	January , 2014	Negative
C	405	October, 2014	09 months	≥6 months <1 year	Male	Mixed race	No	Salvador	No				Yes	DTP+Hib+HepB	No	No	No	No	No	No	No	No	Yes	No	No	No	No	No	Yes	October , 2014	Yes	Yes	Yes	Yes	No	Yes	No	Yes	No		Yes	Pneumonia	No		Yes	October , 2014	Yes	October , 2014	Ignored
C	406	July, 2014	07 months	≥6 months <1 year	Female	Mixed race	No	Salvador	No information				Yes	DTP+Hib+HepB	No	No	No	No	No	No	No	Yes	No	No	No	No	No	No	Yes	July , 2014	Yes	Yes	No	Yes	Yes	Yes	No	No	No		Yes	Encephalopaty	No		Yes	July , 2014	Yes	July , 2014	Ignored
C	407	August, 2014	06 months	≥6 months <1 year	Male	Mixed race	No	Salvador	No information				Yes	DTP+Hib+HepB	No	No	No	No	No	No	No	No	No	Yes	No	No	No	No	Yes	August , 2014	Yes	Yes	No	Yes	No	Yes	No	Yes	No		No		No		No		No
C	408	April, 2014	06 months	≥6 months <1 year	Male	Mixed race	No	Salvador	No information				Yes	DTP+Hib+HepB	No	No	No	No	No	No	No	No	No	Yes	No	No	No	No	Yes	April , 2014	Yes	Yes	No	No	No	No	No	Yes	No		No		No		Yes	April , 2014	No
C	409	April, 2014	04 months	≥4 months <6 months	Male	No information	No	Salvador	No information				Yes	DTP+Hib+HepB	No	No	No	No	No	No	No	No	Yes	No	No	No	No	No	Yes	April , 2014	Yes	Yes	No	Yes	Yes	Yes	No	No	No		No		No		Yes	April , 2014	Yes	April , 2014	Ignored
C	410	March, 2014	03 months	≥2 months <4 months	Male	Mixed race	No	Salvador	No information				No	DTP+Hib+HepB	No	No	No	No	No	No	No	No	No	No	No	No	Yes	No	Yes	March , 2014	Yes	Yes	No	Yes	Yes	No	No	No	No		No		No		Yes	March , 2014	Yes	March , 2014	Ignored
C	411	January, 2014	02 months	≥2 months <4 months	Male	Mixed race	No	Salvador	No information				No information	DTP+Hib+HepB	No	No	No	No	No	No	No	No	No	No	No	No	Yes	No	Yes	December , 2013	Yes	No	No	No	No	No	No	No	No		No		No		Yes	January , 2014	No
C	412	April, 2014	01 month	<2 months	Male	Mixed race	No	Salvador	No				No	DTP+Hib+HepB	No	No	No	No	No	No	No	No	No	No	No	No	Yes	No	Yes	April , 2014	Yes	Yes	No	Yes	No	No	No	No	No		No		No		Yes	April , 2014	No
C	413	July, 2014	11 months	≥6 months <1 year	Female	Mixed race	No	Salvador	No information				Yes	DTP+Hib+HepB	No	No	No	No	No	No	No	No	No	Yes	No	No	No	No	Yes	July , 2014	Yes	No	Yes	Yes	No	No	No	No	No		Yes	Encephalopaty	No		No		No
C	414	July, 2014	04 months	≥4 months <6 months	Male	Mixed race	No	Salvador	No				Yes	DTP+Hib+HepB	No	No	No	No	No	No	No	No	Yes	No	No	No	No	No	Yes	July , 2014	Yes	Yes	No	No	Yes	No	No	No	No		No		No		Yes	July , 2014	Yes	July , 2014	Negative
C	415	July, 2014	22 days	<2 months	Female	White	No	Others	No information				No	DTP+Hib+HepB	No	No	No	No	No	No	No	No	No	No	No	No	Yes	No	Yes	July , 2014	Yes	No	No	No	Yes	No	No	No	No		No		No		No		No
C	416	June, 2014	04 months	≥4 months <6 months	Female	Mixed race	No	Salvador	Yes	Residence		Brothers	Yes	DTP+Hib+HepB	No	No	No	No	No	No	No	No	Yes	No	No	No	No	No	Yes	May , 2014	Yes	No	No	Yes	No	Yes	No	No	No		No		No		Yes	June , 2014	Yes	June , 2014	Ignored
C	417	August, 2014	04 months	≥4 months <6 months	Female	Mixed race	No	Salvador	No				No information	DTP+Hib+HepB	No	No	No	No	No	No	No	No	No	No	No	No	No	Yes	Yes	September , 2014	Yes	No	No	Yes	No	Yes	No	No	No		No		No		No information		Yes	September , 2014	Ignored
C	418	June, 2014	01 month	<2 months	Female	Mixed race	No	Others	No				No	DTP+Hib+HepB	No	No	No	No	No	No	No	No	No	No	No	No	Yes	No	Yes	June , 2014	Yes	Yes	No	Yes	Yes	Yes	No	No	No		No		No		Yes	June , 2014	Yes	July , 2014	Ignored
C	419	July, 2014	02 months	≥2 months <4 months	Male	Mixed race	No	Salvador	No				Yes	DTP+Hib+HepB	No	No	No	No	No	No	No	Yes	No	No	No	No	No	No	Yes	July , 2014	Yes	Yes	No	No	No	No	No	No	No		No		No		Yes	July , 2014	Yes	July , 2014	Positive
C	420	May, 2014	03 months	≥2 months <4 months	Male	Mixed race	No	Salvador	No information				No information	DTP+Hib+HepB	No	No	No	No	No	No	No	No	No	No	No	No	No	Yes	Yes	May , 2014	Yes	Yes	No	Yes	Yes	Yes	No	No	No		No		No		Yes	May , 2014	No
C	421	August, 2014	02 months	≥2 months <4 months	Male	Mixed race	No	Salvador	No information				No information	DTP+Hib+HepB	No	No	No	No	No	No	No	No	No	No	No	No	No	Yes	Yes	August , 2014	Yes	No	No	Yes	No	Yes	No	No	No		No		No		Yes	August , 2014	Yes	August , 2014	Positive
C	422	February, 2014	02 months	≥2 months <4 months	Male	Mixed race	No	Lauro de Freitas	Yes	Residence		No information	Yes	DTP+Hib+HepB	No	No	No	No	No	No	No	Yes	No	No	No	No	No	No	Yes	January , 2014	Yes	No	Yes	Yes	Yes	No	No	No	No		No		No		Yes	February , 2014	Yes	March , 2014	Negative
C	423	September, 2014	01 month	<2 months	Male	White	No	Lauro de Freitas	No				No	DTP+Hib+HepB	No	No	No	No	No	No	No	No	No	No	No	No	Yes	No	Yes	September , 2014	Yes	Yes	No	No	Yes	Yes	No	No	No		No		No		Yes	September , 2014	Yes	September , 2014	Ignored
C	424	November, 2014	01 month	<2 months	Male	Mixed race	No	Salvador	No information				No	DTP+Hib+HepB	No	No	No	No	No	No	No	No	No	No	No	No	Yes	No	Yes	November , 2014	Yes	Yes	No	Yes	Yes	No	No	No	No		No		No		Yes	December , 2014	No
C	425	January, 2014	01 month	<2 months	Female	Mixed race	No	Salvador	No information				No	DTP+Hib+HepB	No	No	No	No	No	No	No	No	No	No	No	No	Yes	No	Yes	January , 2014	Yes	Yes	No	No	Yes	Yes	No	No	No		No		No		Yes	January , 2014	Yes	January , 2014	Ignored
C	426	May, 2014	2 years	≥1 year <4 years	Female	Mixed race	No	Salvador	No information				Yes	DTP+Hib	No	No	No	Yes	No	No	No	No	No	No	No	No	No	No	Yes	May , 2014	Yes	No	Yes	Yes	No	Yes	No	No	No		No		No		Yes	May , 2014	No information
C	427	March, 2014	2 years	≥1 year <4 years	Female	Mixed race	No	Salvador	No				Yes	DTP+Hib	No	No	No	Yes	No	No	No	No	No	No	No	No	No	No	Yes	February , 2014	Yes	Yes	No	No	No	No	No	No	No		No		No		Yes	March , 2014	Yes	March , 2014	Ignored
C	428	February, 2014	11 months	≥6 months <1 year	Female	Mixed race	No	Salvador	No information				Yes	DTP+Hib+HepB	No	No	No	No	No	No	No	No	No	Yes	No	No	No	No	Yes	January , 2014	Yes	Yes	No	Yes	Yes	No	No	No	No		No		No		Yes	February , 2014	Yes	February , 2014	Negative
C	429	March, 2014	05 months	≥4 months <6 months	Male	Mixed race	No	Salvador	No information				No	DTP+Hib+HepB	No	No	No	No	No	No	No	No	No	No	No	No	Yes	No	Yes	February , 2014	Yes	Yes	No	Yes	No	No	No	No	No		No		No		Yes	March , 2014	No
C	430	June, 2014	10 months	≥6 months <1 year	Male	Mixed race	No	Salvador	No information				Yes	DTP+Hib+HepB	No	No	No	No	No	No	No	No	No	Yes	No	No	No	No	Yes	May , 2014	Yes	No	Yes	Yes	No	Yes	No	No	No		No		No		Yes	June , 2014	No
C	431	June, 2014	01 month	<2 months	Female	Mixed race	No	Salvador	No information				No	DTP+Hib+HepB	No	No	No	No	No	No	No	No	No	No	No	No	Yes	No	Yes	May , 2014	Yes	Yes	Yes	Yes	Yes	Yes	Yes	No	No		No		No		Yes	June , 2014	No
C	432	April, 2015	26 days	<2 months	Female	Mixed race	No	Salvador	No information				No	DTP+Hib+HepB	No	No	No	No	No	No	No	No	No	No	No	No	Yes	No	Yes	April , 2015	Yes	Yes	Yes	No	No	Yes	No	No	No		No		No		Yes	April , 2015	Yes	April , 2015	Ignored
C	433	March, 2015	05 months	≥4 months <6 months	Male	Mixed race	No	Salvador	Yes	Residence		Brothers	Yes	DTP+Hib+HepB	No	No	No	No	No	No	No	No	Yes	No	No	No	No	No	Yes	March , 2015	Yes	Yes	No	Yes	Yes	Yes	No	Yes	No		No		No		Yes	March , 2015	No
C	434	March, 2015	01 month	<2 months	Female	Mixed race	No	Salvador	No				No	DTP+Hib+HepB	No	No	No	No	No	No	No	No	No	No	No	No	Yes	No	Yes	February , 2015	Yes	No	No	Yes	Yes	No	Yes	Yes	No		Yes	Dehydration	No		Yes	March , 2015	Yes	March , 2015	Negative
C	435	June, 2015	08 months	≥6 months <1 year	Female	No information	No	Salvador	No information				Yes	DTP+Hib+HepB	No	No	No	No	No	No	No	No	Yes	No	No	No	No	No	Yes	May , 2015	Yes	Yes	Yes	No	Yes	Yes	No	No	Yes	Inapetence	No		No		Yes	June , 2015	Yes	June , 2015	Negative
C	436	April, 2015	04 months	≥4 months <6 months	Male	Mixed race	No	Salvador	No				No information	DTP+Hib+HepB	No	No	No	No	No	No	No	No	No	No	No	No	Yes	No	Yes	April , 2015	Yes	No	No	Yes	No	Yes	No	No	No		No		No		Yes	April , 2015	Yes	April , 2015	Negative
C	437	June, 2015	27 days	<2 months	Male	Mixed race	No	Salvador	No				No	DTP+Hib+HepB	No	No	No	No	No	No	No	No	No	No	No	No	Yes	No	Yes	June , 2015	Yes	No	No	No	No	No	No	No	No		No		No		No		No
C	438	January, 2015	06 months	≥6 months <1 year	Male	No information	No	Others	No				No information	DTP+Hib+HepB	No	No	No	No	No	No	No	No	No	No	No	No	Yes	No	Yes	January , 2015	Yes	Yes	No	No	Yes	No	No	No	No		No		No		Yes	January , 2015	No
C	439	January, 2015	01 month	<2 months	Female	Mixed race	No	Salvador	Yes	Residence		Mother	No	DTP+Hib+HepB	No	No	No	No	No	No	No	No	No	No	No	No	Yes	No	Yes	January , 2015	Yes	Yes	No	No	Yes	No	No	No	No		Yes	Pneumonia	No		Yes	January , 2015	Yes	January , 2015	Ignored
C	440	May, 2016	03 months	≥2 months <4 months	Female	Mixed race	No	Salvador	Yes	Residence		Mother	No	DTP+Hib+HepB	No	No	No	No	No	No	No	No	No	No	No	No	Yes	No	Yes	May , 2016	Yes	Yes	No	No	Yes	Yes	Yes	No	No		No		No		Yes	May , 2016	No
C	441	May, 2016	01 month	<2 months	Female	No information	No	Salvador	Yes	Residence		Mother	No	DTP+Hib+HepB	No	No	No	No	No	No	No	No	No	No	No	No	Yes	No	Yes	May , 2016	Yes	Yes	Yes	No	Yes	No	Yes	No	No		No		No		Yes	May , 2016	Yes	May , 2016	Ignored
C	442	May, 2016	05 months	≥4 months <6 months	Female	No information	No	Salvador	No information				No information	DTP+Hib+HepB	No	No	No	No	No	No	No	No	No	No	No	No	No	Yes	Yes	May , 2016	Yes	No	No	No	No	No	No	No	No		No		No		Yes	May , 2016	Yes	May , 2016	Ignored
C	443	June, 2016	01 month	<2 months	Female	White	No	Salvador	No information				No	DTP+Hib+HepB	No	No	No	No	No	No	No	No	No	No	No	No	Yes	No	Yes	May , 2016	Yes	Yes	Yes	No	Yes	Yes	No	No	No		No		No		Yes	May , 2016	Yes	June , 2016	Negative
C	444	July, 2016	01 month	<2 months	Female	Mixed race	No	Dias Davila	No information				No	DTP+Hib+HepB	No	No	No	No	No	No	No	No	No	No	No	No	Yes	No	Yes	July , 2016	Yes	No	No	No	Yes	No	Yes	No	No		No		No		Yes	July , 2016	Yes	July , 2016	Negative
C	445	July, 2016	01 month	<2 months	Male	Mixed race	No	Salvador	No				No	DTP+Hib+HepB	No	No	No	No	No	No	No	No	No	No	No	No	Yes	No	Yes	July , 2016	Yes	Yes	No	No	Yes	Yes	Yes	No	No		No		No		Yes	July , 2016	Yes	July , 2016	Negative
C	446	May, 2016	25 days	<2 months	Male	No information	No	Salvador	Yes	Residence		Brothers	No	DTP+Hib+HepB	No	No	No	No	No	No	No	No	No	No	No	No	Yes	No	Yes	April , 2016	Yes	Yes	No	No	Yes	Yes	No	No	No		No		No		Yes	May , 2016	Yes	May , 2016	Negative
C	447	April, 2013	01 mes	<2 months	Male	Mixed race	No	Salvador	No				No	DTP+Hib+HepB	No	No	No	No	No	No	No	No	No	No	No	No	Yes	No	Yes	April , 2013	Yes	No	No	No	Yes	Yes	No	Yes	No		No		No		Yes	April , 2013	Yes	April , 2013	Negative
C	448	March, 2013	06 months	≥6 months <1 year	Female	Mixed race	No	Salvador	No information				No information	DTP+Hib	No	No	No	No	No	No	Yes	No	No	No	No	No	No	No	Yes	March , 2013	Yes	Yes	No	Yes	No	Yes	No	Yes	No		No		No		Yes	March , 2013	Yes	March , 2013	Ignored
C	449	June, 2013	08 months	≥6 months <1 year	Male	Black	No	Salvador	No				Yes	DTP+Hib	No	Yes	No	No	No	No	No	No	No	No	No	No	No	No	Yes	May , 2013	Yes	No	No	Yes	Yes	No	No	No	No		Yes	Encephalopaty	No		Yes	May , 2013	No
C	450	October, 2013	05 months	≥4 months <6 months	Female	White	No	Salvador	No information				No information	DTP+Hib+HepB	No	No	No	No	No	No	No	No	No	No	No	No	No	Yes	Yes	September , 2013	Yes	Yes	No	Yes	Yes	Yes	No	Yes	No		No		No		Yes	October , 2013	Yes	October , 2013	Ignored
C	451	December, 2013	01 mes	<2 months	Female	Mixed race	No	Salvador	No				No	DTP+Hib+HepB	No	No	No	No	No	No	No	No	No	No	No	No	Yes	No	Yes	December , 2013	Yes	Yes	Yes	No	Yes	No	Yes	No	No		No		No		Yes	December , 2013	Yes	December , 2013	Ignored
C	452	April, 2012	02 months	≥2 months <4 months	Male	Mixed race	No	Salvador	No				No	DTP+Hib	No	No	No	No	No	No	Yes	No	No	No	No	No	No	No	Yes	April , 2012	Yes	No	No	No	No	No	No	Yes	No		Yes	Pneumonia	No		Yes	April , 2012	No
C	453	March, 2012	01 mes	<2 months	Female	No information	No	Others	No				No	DTP+Hib	No	No	No	No	No	Yes	No	No	No	No	No	No	No	No	Yes	March , 2012	Yes	No	No	No	No	No	No	No	No		No		No		Yes	March , 2012	No information
C	454	September, 2011	01 mes	<2 months	Male	No information	No	Salvador	No information				No	DTP+Hib	No	No	No	No	No	Yes	No	No	No	No	No	No	No	No	Yes	September , 2011	Yes	Yes	No	No	Yes	No	Yes	Yes	No		No		No		Yes	September , 2011	Yes	September , 2011	Positive
C	455	May, 2011	01 mes	<2 months	Male	Mixed race	No	Salvador	No				No	DTP+Hib	No	No	No	No	No	Yes	No	No	No	No	No	No	No	No	Yes	April , 2011	Yes	Yes	No	No	Yes	No	Yes	Yes	No		No		No		Yes	May , 2011	No
C	456	December, 2011	01 mes	<2 months	Male	Mixed race	No	Salvador	No				No	DTP+Hib	No	No	No	No	No	Yes	No	No	No	No	No	No	No	No	Yes	December , 2011	Yes	No	Yes	No	Yes	No	No	No	No		No		No		Yes	December , 2011	No
C	457	March, 2013	04 months	≥4 months <6 months	Female	Mixed race	No	Salvador	Yes	Residence		Mother	Yes	DTP+Hib+HepB	No	No	No	No	No	No	No	Yes	No	No	No	No	No	No	Yes	March , 2013	Yes	Yes	Yes	No	Yes	No	No	No	No		No		No		Yes	March , 2013	Yes	March , 2013	Negative
C	457	August, 2014	03 months	≥2 months <4 months	Female	No information	No	Salvador	No				Yes	DTP+Hib+HepB	No	No	No	No	No	No	No	Yes	No	No	No	No	No	No	Yes	July , 2014	Yes	No	No	No	No	No	No	No	No		No		No		Yes	August , 2014	No
C	459	June, 2014	1 year	≥1 year <4 years	Male	No information	No	Others	No information				No information	DTP+Hib	No	No	No	No	No	No	Yes	No	No	No	No	No	No	No	Yes	June , 2014	Yes	No	No	Yes	No	No	No	No	No		No		No		Yes	June , 2014	No
C	460	June, 2014	01 mes	<2 months	Male	Mixed race	No	Salvador	No				No	DTP+Hib+HepB	No	No	No	No	No	No	No	No	No	No	No	No	Yes	No	Yes	June , 2014	Yes	Yes	No	Yes	Yes	No	No	Yes	No		Yes	Pneumonia	No		Yes	June , 2014	Yes	June , 2014	Ignored
C	461	July, 2014	28 days	<2 months	Female	White	No	Salvador	No				No	DTP+Hib+HepB	No	No	No	No	No	No	No	No	No	No	No	No	Yes	No	Yes	July , 2014	Yes	Yes	Yes	No	No	No	No	No	No		No		No		Yes	July , 2014	Yes	July , 2014	Negative
C	462	May, 2014	01 mes	<2 months	Male	Mixed race	No	Salvador	No				No	DTP+Hib+HepB	No	No	No	No	No	No	No	No	No	No	No	No	Yes	No	Yes	May , 2014	Yes	Yes	No	No	Yes	No	No	Yes	No		No		No		Yes	May , 2014	Yes	May , 2014	Ignored
C	463	August, 2014	01 mes	<2 months	Male	Mixed race	No	Salvador	No				No	DTP+Hib+HepB	No	No	No	No	No	No	No	No	No	No	No	No	Yes	No	Yes	August , 2014	Yes	No	No	No	No	No	No	Yes	No		No		No		No		Yes	August , 2014	Ignored
D	464	March, 2012	01 mes	<2 months	Male	Black	No	Salvador	No				No	DTP+Hib	No	No	No	No	No	Yes	No	No	No	No	No	No	No	No	Yes	March , 2012	Yes	Yes	No	No	Yes	No	No	No	No		No		No		Yes	March , 2012	No
D	465	March, 2012	04 months	≥4 months <6 months	Female	Mixed race	No	Salvador	No				Yes	DTP+Hib	No	Yes	No	No	No	No	No	No	No	No	No	No	No	No	Yes	March , 2012	Yes	Yes	No	No	No	No	No	No	No		No		No		Yes	March , 2012	Yes	March , 2012	Negative
D	466	March, 2014	02 months	≥2 months <4 months	Female	White	No	Others	No information				No information	DTP+Hib+HepB	No	No	No	No	No	No	No	No	No	No	No	No	No	Yes	Yes	March , 2014	Yes	Yes	Yes	No	Yes	No	No	No	No		No		No		Yes	March , 2014	Yes	March , 2014	Positive
D	467	May, 2014	01 mes	<2 months	Male	No information	No	Salvador	Yes	Residence		Mother	No	DTP+Hib+HepB	No	No	No	No	No	No	No	No	No	No	No	No	Yes	No	Yes	May , 2014	Yes	No	Yes	No	Yes	No	No	Yes	No		No		No		Yes	May , 2014	No
D	468	May, 2015	01 mes	<2 months	Male	Black	No	Salvador	No information				No	DTP+Hib+HepB	No	No	No	No	No	No	No	No	No	No	No	No	Yes	No	Yes	May , 2015	Yes	No	No	No	Yes	No	No	Yes	No		No		No		Yes	May , 2015	No
C	469	November, 2013	24 days	<2 months	Male	Mixed race	No	Camacari	No information				No	DTP+Hib+HepB	No	No	No	No	No	No	No	No	No	No	No	No	Yes	No	Yes	November , 2013	Yes	No	No	No	Yes	No	No	No	No		No		No		Yes	November , 2013	Yes	November , 2013	Positive
C	470	February, 2013	05 years	≥4 years	Male	No information	No	Salvador	No information				Yes	DTP+Hib	No	No	No	Yes	No	No	No	No	No	No	No	No	No	No	Yes	January , 2013	Yes	No	No	No	Yes	Yes	No	No	No		No		No		Yes	February , 2013	Yes	February , 2013	Ignored
C	471	November, 2013	04 months	≥4 months <6 months	Male	Mixed race	No	Salvador	No information				Yes	DTP+Hib+HepB	No	No	No	No	No	No	No	Yes	No	No	No	No	No	No	Yes	November , 2013	Yes	No	No	No	Yes	No	No	No	No		Yes	Others	Yes	Gastroesophageal reflux	Yes	November , 2013	No
C	472	February, 2013	04 months	≥4 months <6 months	Male	Mixed race	No	Salvador	No information				Yes	DTP+Hib+HepB	No	No	No	No	No	No	No	Yes	No	No	No	No	No	No	Yes	February , 2013	Yes	Yes	No	Yes	No	No	No	No	No		No		No		Yes	February , 2013	Yes	February , 2013	Negative
C	473	December, 2013	02 years	≥1 year <4 years	Female	Mixed race	No	Salvador	No information				Yes	DTP+Hib	No	No	No	Yes	No	No	No	No	No	No	No	No	No	No	Yes	December , 2013	Yes	Yes	No	Yes	No	No	No	No	No		No		No		No information		No
C	474	August, 2014	02 months	≥2 months <4 months	Female	Mixed race	No	Salvador	No information				No information	DTP+Hib+HepB	No	No	No	No	No	No	No	No	No	No	No	No	No	Yes	Yes	August , 2014	Yes	Yes	No	No	No	No	No	Yes	No		No		No		Yes	August , 2014	Yes	August , 2014	Negative
C	475	June, 2014	02 months	≥2 months <4 months	Female	Mixed race	No	Salvador	No				No information	DTP+Hib+HepB	No	No	No	No	No	No	No	No	No	No	No	No	No	Yes	Yes	June , 2014	Yes	Yes	No	No	Yes	Yes	No	No	No		No		No		Yes	June , 2014	No
C	476	August, 2014	04 months	≥4 months <6 months	Male	Mixed race	No	Salvador	Yes	Residence		No information	Yes	DTP+Hib+HepB	No	No	No	No	No	No	No	Yes	No	No	No	No	No	No	Yes	August , 2014	Yes	Yes	No	Yes	No	No	No	No	No		No		No		Yes	August , 2014	Yes	August , 2014	Ignored
C	477	August, 2014	04 months	≥4 months <6 months	Female	Mixed race	No	Salvador	No information				Yes	DTP+Hib+HepB	No	No	No	No	No	No	No	Yes	No	No	No	No	No	No	Yes	August , 2014	Yes	No	No	Yes	No	No	No	Yes	No		No		No		Yes	August , 2014	No
C	478	August, 2014	02 months	≥2 months <4 months	Male	Mixed race	No	Others	No				No information	DTP+Hib+HepB	No	No	No	No	No	No	No	No	No	No	No	No	No	Yes	Yes	July , 2014	Yes	Yes	No	Yes	Yes	No	No	No	No		Yes	Others	Yes	Enterorrhagia	Yes	August , 2014	No
E	479	October, 2012	03 months	≥2 months <4 months	Male	Mixed race	No	Dias Davila	No information				Yes	DTP+Hib	Yes	No	No	No	No	No	No	No	No	No	No	No	No	No	Yes	September , 2012	Yes	Yes	No	No	Yes	No	Yes	No	No		No		No		Yes	October , 2012	Yes	October , 2012	Negative
E	480	June, 2012	02 months	≥2 months <4 months	Female	Mixed race	No	Salvador	No information				No information	DTP+Hib	No	No	No	No	No	No	Yes	No	No	No	No	No	No	No	Yes	June , 2012	Yes	Yes	Yes	No	Yes	Yes	No	Yes	No		No		No		Yes	June , 2012	Yes	June , 2012	Ignored
E	481	June, 2012	02 months	≥2 months <4 months	Female	Mixed race	No	Camacari	No information				Yes	DTP+Hib	Yes	No	No	No	No	No	No	No	No	No	No	No	No	No	Yes	June , 2012	Yes	Yes	Yes	No	Yes	Yes	No	No	No		No		No		Yes	June , 2012	Yes	June , 2012	Ignored
E	482	December, 2012	01 mes	<2 months	Female	Mixed race	No	Salvador	No information				No	DTP+Hib	No	No	No	No	No	Yes	No	No	No	No	No	No	No	No	Yes	December , 2012	Yes	No	Yes	No	Yes	No	No	No	No		Yes	Others	Yes	Cardiorespiratory arrest	Yes	December , 2012	Yes	December , 2012	Ignored
E	483	November, 2012	08 months	≥6 months <1 year	Male	Mixed race	No	Salvador	No information				No information	DTP+Hib	No	No	No	No	No	No	Yes	No	No	No	No	No	No	No	Yes	November , 2012	Yes	No	No	No	Yes	Yes	No	No	No		No		No		Yes	November , 2012	Yes	November , 2012	Ignored
E	484	July, 2011	02 months	≥2 months <4 months	Female	Mixed race	No	Salvador	No information				No information	DTP+Hib	No	No	No	No	No	No	Yes	No	No	No	No	No	No	No	Yes	July , 2011	Yes	Yes	No	No	Yes	Yes	No	No	No		No		No		Yes	July , 2011	Yes	July , 2011	Ignored
E	485	March, 2012	02 years	≥1 year <4 years	Male	Mixed race	No	Salvador	No information				No information	DTP+Hib	No	No	No	No	No	No	Yes	No	No	No	No	No	No	No	Yes	March , 2012	Yes	No	No	No	Yes	No	Yes	No	No		Yes	Encephalopaty	No		Yes	March , 2012	Yes	March , 2012	Negative
E	486	February, 2012	04 months	≥4 months <6 months	Female	Mixed race	No	Salvador	No information				Yes	DTP+Hib	No	Yes	No	No	No	No	No	No	No	No	No	No	No	No	Yes	January , 2012	Yes	No	No	No	Yes	Yes	No	No	No		No		No		Yes	February , 2012	No
E	487	February, 2012	03 months	≥2 months <4 months	Male	Mixed race	No	Others	No information				Yes	DTP+Hib	Yes	No	No	No	No	No	No	No	No	No	No	No	No	No	Yes	February , 2012	Yes	Yes	No	No	Yes	No	No	No	No		No		No		Yes	February , 2012	Yes	February , 2012	Positive
E	488	February, 2012	02 months	≥2 months <4 months	Female	Mixed race	No	Salvador	No information				Yes	DTP+Hib	Yes	No	No	No	No	No	No	No	No	No	No	No	No	No	Yes	January , 2012	Yes	No	No	Yes	Yes	No	No	No	No		No		No		Yes	February , 2012	Yes	February , 2012	Positive
E	489	March, 2012	01 mes	<2 months	Female	Mixed race	No	Salvador	No information				No	DTP+Hib	No	No	No	No	No	Yes	No	No	No	No	No	No	No	No	Yes	March , 2012	Yes	No	No	No	No	No	No	No	No		No		No		Yes	March , 2012	No
E	490	November, 2011	02 months	≥2 months <4 months	Male	Mixed race	No	Others	No				No	DTP+Hib	No	No	No	No	No	Yes	No	No	No	No	No	No	No	No	Yes	October , 2011	Yes	Yes	No	No	No	No	No	No	No		No		No		Yes	November , 2011	Yes	November , 2011	Ignored
E	491	October, 2011	01 mes	<2 months	Female	Mixed race	No	Salvador	No information				No	DTP+Hib	No	No	No	No	No	Yes	No	No	No	No	No	No	No	No	Yes	October , 2011	Yes	Yes	No	No	Yes	No	Yes	Yes	No		No		No		Yes	October , 2011	Yes	October , 2011	Positive
E	492	June, 2011	03 months	≥2 months <4 months	Female	Mixed race	No	Salvador	No information				No information	DTP+Hib	No	No	No	No	No	No	Yes	No	No	No	No	No	No	No	Yes	June , 2011	Yes	Yes	No	No	Yes	No	No	No	No		No		No		Yes	June , 2011	Yes	June , 2011	Ignored
E	493	July, 2013	03 months	≥2 months <4 months	Female	Mixed race	No	Salvador	No information				Yes	DTP+Hib+HepB	No	No	No	No	No	No	No	Yes	No	No	No	No	No	No	Yes	June , 2013	Yes	Yes	No	No	Yes	No	No	No	No		No		No		Yes	July , 2013	Yes	July , 2013	Negative
E	494	May, 2013	05 months	≥4 months <6 months	Male	Mixed race	No	Salvador	No information				No	DTP+Hib+HepB	No	No	No	No	No	No	No	No	No	No	No	No	No	Yes	Yes	April , 2013	Yes	No	No	No	No	No	No	Yes	No		No		No		Yes	May , 2013	No
E	495	July, 2012	04 months	≥4 months <6 months	Male	Mixed race	No	Salvador	No information				No information	DTP+Hib+HepB	No	No	No	No	No	No	No	No	No	No	No	No	No	Yes	Yes	June , 2012	Yes	Yes	No	No	Yes	No	No	No	No		No		No		Yes	July , 2012	Yes	July , 2012	Negative
E	496	September, 2012	08 months	≥6 months <1 year	Male	Mixed race	No	Lauro de Freitas	No information				Yes	DTP+Hib+HepB	No	No	No	No	No	No	No	No	No	No	No	No	No	Yes	Yes	August , 2012	Yes	No	No	No	Yes	No	No	No	No		No		No		Yes	September , 2012	Yes	September , 2012	Positive
E	497	May, 2013	1 year 4 months	≥1 year <4 years	Female	Mixed race	No	Salvador	No information				Yes	DTP+Hib+HepB	No	No	No	No	No	No	No	No	No	Yes	No	No	No	No	Yes	April , 2013	Yes	Yes	Yes	No	No	No	No	No	No		Yes	Encephalopaty	No		Yes	May , 2013	No
E	498	March 2013	10 months	≥6 months <1 year	Male	Mixed race	No	Salvador	No information				No information	DTP+Hib	No	No	No	No	No	No	Yes	No	No	No	No	No	No	No	Yes	March , 2013	Yes	No	No	Yes	No	No	No	No	No		No		No		Yes	March , 2013	Yes	March , 2013	Ignored
E	499	May, 2013	04 years	≥4 years	Male	Mixed race	No	Salvador	No information				No information	DTP+Hib	No	No	No	No	No	No	Yes	No	No	No	No	No	No	No	Yes	April , 2013	Yes	No	No	Yes	Yes	Yes	No	No	No		No		No		Yes	May , 2013	No
E	500	May, 2013	01 mes	<2 months	Female	Mixed race	No	Salvador	Yes	Residence		Mother	No	DTP+Hib+HepB	No	No	No	No	No	No	No	No	No	No	No	No	Yes	No	Yes	April , 2013	Yes	No	Yes	No	Yes	No	No	No	No		No		No		Yes	May , 2013	Yes	May , 2013	Negative
E	501	December, 2013	03 months	≥2 months <4 months	Female	Mixed race	No	Salvador	No information				Yes	DTP+Hib+HepB	No	No	No	No	No	No	No	Yes	No	No	No	No	No	No	Yes	November , 2013	Yes	No	No	No	Yes	Yes	No	No	No		No		No		Yes	December , 2013	Yes	December , 2013	Ignored
E	502	June, 2013	02 months	≥2 months <4 months	Female	Mixed race	No	Salvador	No information				No	DTP+Hib+HepB	No	No	No	No	No	No	No	No	No	No	No	No	Yes	No	Yes	May , 2013	Yes	No	No	No	Yes	No	No	Yes	No		No		No		Yes	June , 2013	No
E	503	March, 2012	01 mes	<2 months	Female	Mixed race	No	Salvador	No information				No	DTP+Hib	No	No	No	No	No	Yes	No	No	No	No	No	No	No	No	Yes	March , 2012	Yes	No	No	No	No	No	No	No	No		No		No		Yes	March , 2012	No
E	504	March, 2013	03 months	≥2 months <4 months	Male	Mixed race	No	Others	No information				No information	DTP+Hib	No	No	No	No	No	No	Yes	No	No	No	No	No	No	No	Yes	March , 2013	Yes	No	No	No	No	No	No	Yes	No		No		No		Yes	March , 2013	Yes	March , 2013	Negative
E	505	February, 2013	03 months	≥2 months <4 months	Male	Mixed race	No	Others	No information				Yes	DTP+Hib	Yes	No	No	No	No	No	No	No	No	No	No	No	No	No	Yes	January , 2013	Yes	Yes	No	No	Yes	No	No	No	No		No		No		Yes	February , 2013	Yes	February , 2013	Positive
E	506	February, 2013	01 mes	<2 months	Female	Mixed race	No	Lauro de Freitas	No information				No	DTP+Hib	No	No	No	No	No	Yes	No	No	No	No	No	No	No	No	Yes	January , 2013	Yes	Yes	Yes	No	Yes	Yes	No	No	No		No		No		Yes	February , 2013	Yes	February , 2013	Negative
E	507	January, 2013	01 mes	<2 months	Male	Mixed race	No	Salvador	No				No	DTP+Hib	No	No	No	No	No	Yes	No	No	No	No	No	No	No	No	Yes	January , 2013	Yes	Yes	No	No	No	No	No	No	No		No		No		Yes	January , 2013	Yes	January , 2013	Ignored
E	508	September, 2014	03 months	≥2 months <4 months	Male	Mixed race	No	Salvador	No information				Yes	DTP+Hib+HepB	No	No	No	No	No	No	No	Yes	No	No	No	No	No	No	Yes	September , 2014	Yes	No	No	No	No	No	No	Yes	No		No		No		Yes	September , 2014	No
E	509	August, 2014	05 months	≥4 months <6 months	Male	Mixed race	No	Salvador	No information				No information	DTP+Hib	No	No	No	No	No	No	Yes	No	No	No	No	No	No	No	Yes	August , 2014	Yes	No	No	No	Yes	No	No	No	No		No		No		Yes	August , 2014	No
E	510	August, 2014	02 months	≥2 months <4 months	Male	Mixed race	No	Others	No information				No information	DTP+Hib+HepB	No	No	No	No	No	No	No	No	No	No	No	No	Yes	No	Yes	July , 2014	Yes	No	No	No	Yes	No	No	No	No		No		No		Yes	August , 2014	No
E	511	March, 2014	03 months	≥2 months <4 months	Male	Mixed race	No	Salvador	No information				No	DTP+Hib+HepB	No	No	No	No	No	No	No	No	No	No	No	No	No	Yes	Yes	February , 2014	Yes	Yes	No	No	Yes	No	No	Yes	No		No		No		Yes	February , 2014	Yes	February , 2014	Ignored
E	512	February, 2014	02 months	≥2 months <4 months	Male	White	No	Salvador	No information				No	DTP+Hib+HepB	No	No	No	No	No	No	No	No	No	No	No	No	Yes	No	Yes	January , 2014	Yes	Yes	No	No	Yes	No	No	No	No		No		No		Yes	February , 2014	Yes	February , 2014	Positive
E	513	February, 2014	10 months	≥6 months <1 year	Male	Mixed race	No	Salvador	No information				Yes	DTP+Hib+HepB	No	No	No	No	No	No	No	No	No	No	No	No	No	Yes	Yes	January , 2014	Yes	Yes	No	No	Yes	Yes	No	No	No		No		No		Yes	February , 2014	Yes	February , 2014	Ignored
E	514	February, 2014	02 months	≥2 months <4 months	Female	Mixed race	No	Lauro de Freitas	No information				No information	DTP+Hib+HepB	No	No	No	No	No	No	No	No	No	No	No	No	No	Yes	Yes	February , 2014	Yes	No	No	No	Yes	No	No	No	No		No		No		Yes	February , 2014	Yes	February , 2014	Negative
E	515	February, 2014	02 months	≥2 months <4 months	Male	Mixed race	No	Others	No information				No	DTP+Hib	No	No	No	No	No	Yes	No	No	No	No	No	No	No	No	Yes	February , 2014	Yes	Yes	No	No	Yes	No	Yes	No	No		No		No		Yes	February , 2014	Yes	February , 2014	Ignored
E	516	January, 2014	03 months	≥2 months <4 months	Female	No information	No	Others	No information				No	DTP+Hib	No	No	No	No	No	Yes	No	No	No	No	No	No	No	No	Yes	January , 2014	Yes	No	No	Yes	Yes	No	No	Yes	No		No		No		Yes	January , 2014	Yes	January , 2014	Ignored
E	517	January, 2014	40 years	≥4 years	Female	No information	No	Salvador	Yes	Residence		No information	No information	DTP	No	No	No	No	No	No	No	No	No	No	No	No	No	No	Yes	December , 2013	Yes	No	No	No	No	No	No	No	Yes		No		No		Yes	January , 2014	Yes	January , 2014	Negative
E	518	January, 2014	04 months	≥4 months <6 months	Male	Mixed race	No	Salvador	No information				No	DTP+Hib	No	No	No	No	No	Yes	No	No	No	No	No	No	No	No	Yes	January , 2014	Yes	Yes	No	Yes	No	No	No	No	No		No		No		Yes	January , 2014	Yes	January , 2014	Ignored
E	519	October, 2015	02 years	≥1 year <4 years	Male	Mixed race	No	Others	No information				No information	DTP+Hib	No	No	No	No	No	No	Yes	No	No	No	No	No	No	No	Yes	October , 2015	Yes	No	No	Yes	No	Yes	No	No	No		No		No		Yes	October , 2015	Yes	October , 2015	Ignored
E	520	November, 2015	07 months	≥6 months <1 year	Male	Mixed race	No	Salvador	No information				No information	DTP+Hib	No	No	No	No	No	No	Yes	No	No	No	No	No	No	No	Yes	October , 2015	Yes	Yes	No	Yes	No	Yes	No	No	No		No		No		No		Yes	November , 2015	Negative
E	521	November, 2014	01 mes	<2 months	Male	White	No	Others	No information				No	DTP+Hib+HepB	No	No	No	No	No	No	No	No	No	No	No	No	Yes	No	Yes	November , 2014	Yes	No	No	No	No	No	No	No	No		No		No		Yes	November , 2014	No
E	522	November, 2014	02 months	≥2 months <4 months	Male	White	No	Salvador	No information				No	DTP+Hib+HepB	No	No	No	No	No	No	No	No	No	No	No	No	Yes	No	Yes	October , 2014	Yes	Yes	No	No	Yes	No	No	No	No		No		No		Yes	November , 2014	Yes	November , 2014	Ignored
E	523	November, 2014	01 mes	<2 months	Male	Mixed race	No	Others	No information				No	DTP+Hib+HepB	No	No	No	No	No	No	No	No	No	No	No	No	Yes	No	Yes	October , 2014	Yes	Yes	Yes	No	Yes	No	No	No	No		No		No		Yes	November , 2014	Yes	November , 2014	Positive
E	524	November, 2014	09 months	≥6 months <1 year	Female	Mixed race	No	Others	No information				No information	DTP+Hib+HepB	No	No	No	No	No	No	No	No	No	No	No	No	No	Yes	Yes	October , 2014	Yes	No	Yes	No	Yes	No	No	No	No		No		No		Yes	November , 2014	Yes	November , 2014	Ignored
E	525	December, 2014	05 months	≥4 months <6 months	Female	Mixed race	No	Dias Davila	No information				Yes	DTP+Hib+HepB	No	No	No	No	No	No	No	Yes	No	No	No	No	No	No	Yes	November , 2014	Yes	Yes	Yes	No	No	Yes	No	Yes	No		No		No		Yes	December , 2014	Yes	December , 2014	Positive
E	526	January, 2015	01 mes	<2 months	Female	Mixed race	No	Others	No information				No	DTP+Hib+HepB	No	No	No	No	No	No	No	No	No	No	No	No	Yes	No	Yes	January , 2015	Yes	Yes	No	No	Yes	No	No	No	No		No		No		Yes	January , 2015	No
E	527	December, 2014	26 years	≥4 years	Female	Mixed race	No	Dias Davila	Yes	Residence		No information	No information	DTP+Hib	No	No	No	No	No	No	Yes	No	No	No	No	No	No	No	Yes	November , 2014	Yes	Yes	No	Yes	No	Yes	No	No	No		No		No		Yes	December , 2014	Yes	December , 2014	Negative
E	528	November, 2014	01 mes	<2 months	Male	Mixed race	No	Salvador	No information				No	DTP+Hib+HepB	No	No	No	No	No	No	No	No	No	No	No	No	Yes	No	Yes	November , 2014	Yes	Yes	No	No	No	No	No	Yes	No		No		No		Yes	November , 2014	Yes	November , 2014	Ignored
E	529	January, 2014	02 months	≥2 months <4 months	Female	Mixed race	No	Others	No information				No information	DTP+Hib+HepB	No	No	No	No	No	No	No	No	No	No	No	No	No	Yes	Yes	January , 2014	Yes	No	No	No	Yes	No	No	Yes	No		No		No		Yes	January , 2014	Yes	January , 2014	Negative
E	530	January, 2014	05 months	≥4 months <6 months	Female	White	No	Salvador	No information				No information	DTP+Hib+HepB	No	No	No	No	No	No	No	No	No	No	No	No	No	Yes	Yes	January , 2014	Yes	Yes	Yes	Yes	No	No	No	Yes	No		No		No		Yes	January , 2014	Yes	January , 2014	Negative
E	531	January, 2014	02 months	≥2 months <4 months	Male	Mixed race	No	Salvador	No information				No information	DTP+Hib+HepB	No	No	No	No	No	No	No	No	No	No	No	No	No	Yes	Yes	January , 2014	Yes	Yes	No	No	No	No	No	Yes	No		No		No		Yes	January , 2014	No
E	532	January, 2014	04 years	≥4 years	Female	Mixed race	No	Salvador	No information				Yes	DTP+Hib	No	No	Yes	No	No	No	No	No	No	No	No	No	No	No	Yes	December , 2013	Yes	Yes	Yes	No	No	Yes	Yes	No	No		No		No		Yes	January , 2014	Yes	January , 2014	Positive
E	533	August, 2012	08 years	≥4 years	Female	Mixed race	No	Salvador	Yes	Residence		Brothers	No information	DTP+Hib	No	No	No	No	No	No	Yes	No	No	No	No	No	No	No	Yes	August , 2012	Yes	Yes	No	No	No	Yes	No	Yes	No		No		No		Yes	August , 2012	Yes	August , 2012	Ignored
E	534	August, 2012	13 years	≥4 years	Female	Mixed race	No	Salvador	Yes	Residence		Brothers	No information	DTP+Hib	No	No	No	No	No	No	Yes	No	No	No	No	No	No	No	Yes	August , 2012	Yes	No	No	No	No	Yes	No	Yes	No		No		No		Yes	August , 2012	Yes	August , 2012	Ignored
E	535	November, 2014	01 year	≥1 year <4 years	Male	Mixed race	No	Salvador	No information				No information	DTP+Hib	No	No	No	No	No	No	Yes	No	No	No	No	No	No	No	Yes	November , 2014	Yes	No	No	Yes	No	No	No	Yes	No		No		No		Yes	November , 2014	Yes	November , 2014	Ignored
E	536	May, 2015	1 year 7 months	≥1 year <4 years	Male	Mixed race	No	Camacari	No information				Yes	DTP+Hib	No	No	Yes	No	No	No	No	No	No	No	No	No	No	No	Yes	May , 2015	Yes	Yes	No	Yes	No	No	No	Yes	No		No		No		Yes	May , 2015	No information
[truncated: 10 more columns]
